# Supplementary material for: The diagnostic value of decreased levels of inflammatory markers for the state of hepatitis C virus (HCV) infection
Source: PLoS One. 2025 Sep 11;20(9):e0332105. doi: 10.1371/journal.pone.0332105 (PMC12425221; doi:10.1371/journal.pone.0332105)
Supplement: S1 Data — (CSV) [file pone.0332105.s001.csv]

SEQN	NLR	PLR	SII	SIRI	PNR	NPAR	LMR	PMR	NMR	LBXHCR	LBXHCG	GENDR	AGE	AGE group	Race	BMI	BMIGroup	WTINT2YR	WTMEC2YR	Weight	PIR	DIQ010	ALT(U/L)	ALB(g/dL)	AST(U/L)	GGT(IU/L)
41525	0.9	72.76	189.17	0.54	81.15	985.71	4.83	351.67	4.33	1	1	1	51	2	4	25.22	2	20000.25749	19889.42144	3314.903574	2.84	2	47	4.2	35	169
41547	1.27	127.27	178.18	0.38	100	1193.02	3.67	466.67	4.67	0	0	1	49	2	3	32.7	3	93473.60161	93455.8236	15575.9706	4.24	2	20	4.3	18	32
41556	1.13	75.31	271.13	1.13	66.94	1130.77	3.2	241	3.6	1	1	1	38	2	3	35.45	3	23077.54625	23260.82895	3876.804824	1.24	2	83	3.9	63	78
41558	1.6	123.2	492.8	0.48	77	1322.73	8.33	1026.67	13.33	1	1	2	50	2	4	31.72	3	22428.7243	22837.22915	3806.204858	1.22	2	23	4.4	29	78
41688	1.57	61.74	222.26	0.63	39.44	1340.48	5.75	355	9	1	2	1	49	2	3	29.28	2	28803.80468	31602.18892	5267.031486	1.9	2	73	4.2	55	77
41700	5	190	1425	3.5	38	1795.24	2.14	407.14	10.71	1	1	1	55	2	3	26.47	2	21572.24964	22521.08584	3753.514307	1.28	2	53	4.2	51	33
41968	2.45	64.52	664.6	2.45	26.31	1429.55	4.2	271	10.3	1	1	1	26	1	3	19.88	1	37500.91011	37309.02546	6218.17091	0.77	2	59	4.4	49	18
42009	2.14	168.64	792.59	1.07	78.94	1457.5	4.4	742	9.4	1	1	2	38	2	3	31.84	3	30711.43634	30723.81411	5120.635684	0.57	2	31	4	39	17
42021	2.12	122.94	442.59	1.48	58.06	1246.81	2.43	298.57	5.14	1	1	1	44	2	1	26.03	2	16596.32699	17559.00133	2926.500221	1.74	2	42	4.7	38	35
42052	3.26	155.56	1368.89	0.98	47.73	2068.57	9	1400	29.33	0	0	2	33	2	1	44.68	3	15167.86718	15003.79701	2500.632836	0.39	2	42	3.5	38	42
42094	1.06	97.5	165.75	0.32	91.76	1320	5.33	520	5.67	1	1	2	55	2	4	31.09	3	20683.13277	20596.73444	3432.789073	0.77	2	106	3.5	172	443
42103	1.71	170.71	409.71	0.86	99.58	1347.62	2.8	478	4.8	1	2	2	67	3	4	29.17	2	10371.46553	10286.8996	1714.483266	3.07	2	46	4.2	58	130
42318	3.61	148.33	964.17	2.89	41.08	1495.74	2.25	333.75	8.13	0	0	1	38	2	3	22.61	1	18562.71916	20802.0354	3467.0059	0.93	2	15	4.7	22	23
42361	1.96	106.8	523.32	1.76	54.49	1286.67	2.78	296.67	5.44	1	1	2	38	2	3	19.74	1	86561.58555	88547.5019	14757.91698	1.16	2	26	4.5	26	8
42406	1.16	82.63	181.79	0.69	71.36	1332.26	3.17	261.67	3.67	1	1	1	62	3	4	26.26	2	6933.4363	6823.284501	1137.214084	0.65	1	55	3.1	59	298
42438	1.37	132.37	688.32	0.55	96.73	1165.22	9.5	1257.5	13	1	4	2	67	3	1	28.48	2	6681.804407	6589.074196	1098.179033	1.14	2	35	4.6	34	13
42664	1.36	66.4	225.76	0.82	48.82	1255	4.17	276.67	5.67	1	1	1	53	2	4	22.24	1	22436.10665	22311.77178	3718.62863	1.55	2	26	4	43	130
42705	1.34	85.43	401.51	0.67	63.62	1405.41	7	598	9.4	1	2	2	54	2	4	40.85	3	22428.7243	22837.22915	3806.204858	5	2	33	3.7	41	46
42771	1.08	107.69	301.54	0.54	100	1069.77	5.2	560	5.6	1	3	1	54	2	4	22.57	1	20345.89528	20526.88923	3421.148205	1.57	2	38	4.3	61	75
42817	1.73	103.64	393.82	1.21	60	1265.91	3.14	325.71	5.43	1	5	1	51	2	1	26.13	2	12775.87449	13174.38127	2195.730212	3.71	1	80	4.4	68	160
42823	2.38	149.38	567.63	0.95	62.89	1502.33	4	597.5	9.5	0	0	1	49	2	1	26.75	2	21392.04306	21444.91276	3574.152127	5	2	27	4.3	24	25
42927	1.38	40.38	145.38	0.55	29.17	1213.64	6.5	262.5	9	0	0	2	61	3	1	24.03	1	7480.950035	9257.389599	1542.898267	5	2	25	4.4	28	53
42939	2.66	80.63	685.31	1.59	30.35	1626.83	5.33	430	14.17	0	0	1	26	1	4	34.93	3	25926.27433	26008.38597	4334.730995	1.66	2	45	4.1	39	18
43127	2.19	157.5	551.25	1.31	72	1625	2.67	420	5.83	1	1	2	53	2	4	29.04	2	21630.05297	22368.06842	3728.011404	0.97	2	30	3.6	36	15
43280	2.43	205.71	699.43	1.21	84.71	1492.86	2.8	576	6.8	0	0	2	45	2	3	20.06	1	92495.8518	97659.61745	16276.60291	5	2	17	4.2	19	12
43370	1.25	77.92	233.75	0.63	62.33	1190	4.8	374	6	0	0	2	38	2	1	35.19	3	23783.60054	23526.33435	3921.055725	0.92	2	20	4	25	16
43456	2.32	104	603.2	2.09	44.83	1457.14	2.78	288.89	6.44	1	2	1	43	2	3	21.88	1	94759.283	94741.26046	15790.21008	2.12	2	51	4.2	48	26
43480	0.93	84.44	211.11	0.74	91.2	1004.88	3.38	285	3.13	1	2	2	46	2	4	29.17	2	30227.87557	32769.21252	5461.53542	0.43	2	78	4.1	88	164
43572	2.29	76.77	545.1	1.15	33.52	1565.85	6.2	476	14.2	1	2	2	45	2	3	25.68	2	96541.07509	95850.6645	15975.11075	5	2	63	4.1	28	44
43621	2.82	207.06	993.88	1.98	73.33	1413.33	2.43	502.86	6.86	0	0	1	61	3	1	21.58	1	6006.310311	6828.558321	1138.093054	5	2	15	4.5	28	33
43633	1.22	136.67	300.67	0.37	111.82	1100	6	820	7.33	0	0	1	41	2	1	29.04	2	20562.94427	20613.76489	3435.627481	1.16	2	34	4.4	21	59
43654	2.4	155.33	559.2	1.92	64.72	1600	1.88	291.25	4.5	1	1	1	36	2	3	19.01	1	20107.39039	21119.89739	3519.982899	0.73	2	91	3.7	106	150
43692	4.36	187.27	1797.82	2.18	42.92	2279.41	4.4	824	19.2	1	1	2	47	2	4	29.12	2	33193.73271	33055.07465	5509.179109	1.3	1	32	3.4	54	100
43700	1.65	91.74	348.61	0.99	55.53	1136.17	3.83	351.67	6.33	1	1	1	36	2	3	37.82	3	20542.04562	20705.19128	3450.865213	3.57	2	65	4.7	59	137
43802	0.7	103.91	166.26	0.21	149.38	869.05	7.67	796.67	5.33	1	1	1	64	3	4	22.96	1	7237.067591	7008.320186	1168.053364	0.95	2	24	4.2	28	77
43826	1.38	130	234	0.69	93.89	1209.76	2.6	338	3.6	1	1	1	60	2	3	26.87	2	40868.48014	39984.44685	6664.074474	5	2	72	4.1	75	76
43827	2.32	43.2	250.56	3.48	18.62	1521.05	1.67	72	3.87	1	2	1	60	2	3	29	2	59034.20809	60416.39221	10069.3987	3.86	2	94	3.8	101	346
43882	1.81	115.38	542.31	0.72	63.83	1520.51	6.5	750	11.75	0	0	2	50	2	4	28.86	2	21262.5998	21173.78091	3528.963484	2.84	1	15	3.9	21	50
44089	1.54	100	400	0.62	65	1340.48	6.5	650	10	1	4	2	44	2	3	20.12	1	27554.00914	27356.95748	4559.492913	0.98	2	23	4.2	29	13
44187	2.1	172.86	760.57	1.47	82.5	1341.86	3	518.57	6.29	1	1	1	46	2	3	33.02	3	27710.92245	28240.24508	4706.707513	1.41	2	31	4.3	22	53
44209	3.68	106.82	865.23	2.58	29.01	1644.19	3.14	335.71	11.57	1	5	1	59	2	3	31.11	3	28007.97442	29298.47994	4883.07999	1.16	2	32	4.3	36	50
44228	2.92	201.54	765.85	1.75	68.95	1545.24	2.17	436.67	6.33	1	1	1	54	2	3	22.64	1	32678.04982	32737.79935	5456.299892	5	2	83	4.2	105	418
44274	4.55	80.91	404.55	1.36	17.8	1935	3.67	296.67	16.67	1	9	1	38	2	3	25.96	2	55973.88719	58639.27041	9773.211736	1.86	2	52	4	64	149
44288	1.75	98.75	276.5	0.7	56.43	1248.89	4	395	7	1	1	1	51	2	4	24.24	1	20422.84537	21503.09482	3583.849137	0.84	2	97	4.5	124	250
44336	2	127.5	408	0.8	63.75	1406.98	4	510	8	1	1	2	44	2	3	30.02	3	26652.2502	27716.30732	4619.384554	1.26	2	88	4.3	115	175
44410	0.56	81.67	163.33	0.17	147	840	12	980	6.67	0	0	2	65	3	4	21.44	1	9816.366486	9643.180374	1607.196729	2.56	1	13	4	21	35
44574	5	147	1470	6.5	29.4	1897.37	1.54	226.15	7.69	1	2	1	80	3	3	21.22	1	25948.20428	30810.8999	5135.149983	2.57	2	29	3.8	38	36
44579	1.66	64.83	311.17	1.49	39.17	1455.56	3.22	208.89	5.33	1	1	1	59	2	4	26.09	2	25798.10223	25819.82281	4303.303802	0.57	2	56	3.6	51	648
44778	2.1	120.5	506.1	1.05	57.38	1409.3	4	482	8.4	1	4	2	53	2	3	29.25	2	26737.1021	26839.11999	4473.186666	0.73	2	44	4.3	36	15
44818	1.74	109.14	665.77	1.74	62.62	1530.56	3.5	382	6.1	1	1	2	41	2	4	35.25	3	22636.42608	22541.86839	3756.978065	0.61	2	30	3.6	44	43
44891	1.3	148.26	444.78	0.52	113.67	1028.89	5.75	852.5	7.5	1	1	2	50	2	3	35.62	3	30810.33824	32562.23459	5427.039099	5	2	104	4.5	80	63
45061	2	91.11	492	1.2	45.56	1507.69	4.5	410	9	1	5	1	43	2	3	23.87	1	28803.80468	31602.18892	5267.031486	1.1	2	121	3.9	68	59
45194	1.82	75.45	150.91	0.91	41.5	1433.33	2.2	166	4	1	1	1	40	2	3	26.01	2	22505.36051	22501.08015	3750.180025	0.58	2	96	3.6	177	157
45280	2.05	161.5	662.15	1.44	78.78	1412.2	2.86	461.43	5.86	0	0	1	38	2	3	43.86	3	22114.75137	22290.38751	3715.064585	0.18	2	16	4.1	18	40
45285	5.67	85.83	583.67	1.7	15.15	2238.89	4	343.33	22.67	0	0	1	66	3	3	29	2	17290.31078	21571.18261	3595.197102	0.59	2	48	3.6	41	34
45299	1.59	64.12	173.12	0.48	40.37	1626.47	5.67	363.33	9	1	1	1	60	2	4	27.87	2	6009.670477	7421.138149	1236.856358	5	2	49	3.4	61	88
45371	1.31	120.77	205.31	0.78	92.35	1141.46	2.17	261.67	2.83	1	4	1	52	2	1	26.77	2	14772.34746	15296.6702	2549.445033	0.28	2	140	4.1	131	575
45473	2.07	137.86	399.79	0.83	66.55	1525.64	3.5	482.5	7.25	1	1	2	38	2	1	25.46	2	17679.87444	17734.38385	2955.730642	0.29	2	51	3.9	42	13
45501	2.37	109.47	492.63	1.18	46.22	1751.35	3.8	416	9	1	1	2	47	2	3	27.8	2	34403.62375	34397.16909	5732.861516	0.28	2	98	3.7	64	17
45542	1	165.38	430	0.3	165.38	1265.71	8.67	1433.33	8.67	1	1	2	38	2	4	34.62	3	27974.77026	27842.72974	4640.454957	0.29	2	22	3.5	26	24
45559	2.35	137	643.9	1.18	58.3	1575	4	548	9.4	1	1	2	39	2	3	28.09	2	30711.43634	30723.81411	5120.635684	0.48	2	26	4	27	56
45593	1.4	134.4	470.4	0.84	96	1109.09	4.17	560	5.83	0	0	2	50	2	3	18.7	1	29941.78607	30103.00281	5017.167135	0.94	2	13	4.4	21	13
45733	0.96	121.67	279.83	0.48	126.96	1075	4.8	584	4.6	1	1	2	59	2	4	46.28	3	19905.92012	21190.22383	3531.703971	0.58	2	41	4	57	70
45837	0.55	63.19	164.3	0.33	114.23	805	7.83	495	4.33	1	1	2	39	2	4	38	3	23722.09091	24191.26039	4031.876731	1.75	2	24	4	27	19
45858	1.61	145	420.5	0.48	90	1513.51	6	870	9.67	1	2	1	49	2	4	26.51	2	23313.29717	23184.10114	3864.016857	0.77	1	34	3.7	29	59
45887	4.2	291	1222.2	1.68	69.29	1753.66	2.5	727.5	10.5	1	2	2	49	2	3	19.6	1	27331.88202	27136.41889	4522.736482	1.9	1	14	4.1	13	11
45960	1.07	6.22	29.87	1.07	5.83	1161.54	4.5	28	4.8	1	2	1	63	3	4	29.71	2	7750.960967	7851.548119	1308.591353	5	2	36	3.9	33	43
45962	4.79	230.71	1545.79	3.83	48.21	1759.52	1.75	403.75	8.38	1	4	1	48	2	3	20.81	1	92720.06258	101728.1212	16954.68687	2.94	2	46	4.2	41	114
46137	2.8	121	677.6	1.12	43.21	1552.27	5	605	14	0	0	1	52	2	3	17.2	1	25211.30734	27716.51575	4619.419292	0.58	2	28	4.4	48	21
46335	1.3	58.48	350.87	0.52	44.83	1358.97	11.5	672.5	15	1	1	1	42	2	1	37.89	3	23869.57889	23928.57174	3988.095289	0.21	2	42	3.9	36	119
46591	2	68.62	398	1.4	34.31	1644.44	4.14	284.29	8.29	1	2	1	53	2	1	27.52	2	15232.987	16759.55488	2793.259147	5	2	94	3.6	64	56
46596	2.53	93.13	754.31	2.53	36.79	1428.26	3.2	298	8.1	1	2	1	44	2	1	26.21	2	21123.01512	23192.22195	3865.370325	1.14	2	85	4.6	58	63
46647	1.4	151.4	908.37	1.12	108.5	1258.54	5.38	813.75	7.5	1	1	2	38	2	3	31.05	3	37168.30014	37183.28024	6197.213374	0	2	23	4.1	29	14
46859	2.23	114.67	768.27	1.79	51.34	1368.18	3.75	430	8.38	0	0	1	48	2	3	31.55	3	28803.80468	31602.18892	5267.031486	1.39	2	38	4.4	27	25
46900	2.48	94.76	492.76	1.73	38.27	1448.84	3	284.29	7.43	1	1	1	54	2	3	27.78	2	72231.70512	80454.41821	13409.0697	1.23	2	103	4.3	55	27
46922	0.85	66.67	186.67	0.51	78.57	966.67	5.5	366.67	4.67	1	5	2	52	2	1	25.44	2	10478.1382	10354.79005	1725.798341	1.31	2	37	4.2	51	37
46985	1.3	115.5	300.3	0.78	88.85	1360	3.33	385	4.33	1	1	1	49	2	4	20.17	1	24472.84204	25767.3127	4294.552117	0.71	2	69	3.5	161	214
47042	1.66	101.03	484.97	1.16	61.04	1286.05	4.14	418.57	6.86	1	1	2	54	2	3	24.02	1	30810.33824	32562.23459	5427.039099	0.96	2	30	4.3	31	52
47053	3.53	102	540.6	1.06	28.87	1586.96	5	510	17.67	0	0	1	58	2	3	21.8	1	24098.25878	24998.52014	4166.420023	0.98	2	20	4.6	37	64
47084	1.52	100.43	351.52	0.91	66	1324.39	3.83	385	5.83	1	1	1	55	2	3	23.54	1	26423.58582	26471.8995	4411.98325	2.95	2	35	4.1	32	42
47109	2.09	97.27	447.45	0.84	46.52	1439.53	5.5	535	11.5	0	0	1	63	3	4	16.96	1	7338.014307	7221.43496	1203.572493	0.77	2	20	4.3	20	13
47121	1.33	62.14	348	0.67	46.61	1290.24	8.4	522	11.2	0	0	2	56	2	1	36.59	3	9172.314713	9064.33865	1510.723108	1.04	2	34	4.1	33	41
47156	2.1	185.5	779.1	0.84	88.33	1451.22	5	927.5	10.5	0	0	2	60	2	4	42.25	3	12310.32993	12078.86241	2013.143735	5	2	13	4.1	8	18
47258	0.61	68.89	75.78	0.31	112.73	759.52	3.6	248	2.2	0	0	1	61	3	4	19.37	1	7126.738729	7309.010239	1218.168373	4.14	2	23	4.2	47	22
47273	4.38	248.75	870.63	2.19	56.86	1620.93	1.6	398	7	1	2	1	62	3	1	25.8	2	9618.801295	10649.66037	1774.943395	1.79	2	105	4.3	93	44
47348	1	78.82	268	0.6	78.82	1095.12	5.67	446.67	5.67	1	1	1	63	3	1	26.47	2	7799.133473	8410.121353	1401.686892	5	2	42	4.1	43	24
47382	0.97	78.28	219.17	0.87	81.07	1048.72	3.22	252.22	3.11	1	1	2	69	3	4	41.02	3	12648.5819	12425.42818	2070.904697	1.31	2	77	3.9	47	287
48055	0.67	92.67	185.33	0.33	139	923.08	6	556	4	1	2	2	58	2	4	29.56	2	24487.44926	26762.76543	4460.460906	1.57	2	67	3.9	54	112
48298	1.56	78.89	220.89	0.62	50.71	1267.44	4.5	355	7	1	2	1	56	2	3	27.67	2	29636.3267	30175.84826	5029.308044	1.39	2	57	4.3	46	73
48452	0.79	67.37	101.05	0.63	85.33	832.5	2.38	160	1.88	1	2	1	51	2	4	18.7	1	19637.94688	20676.67977	3446.113295	0.76	2	105	4	140	394
48646	2	108.57	608	1.4	54.29	1624.32	4	434.29	8	1	5	1	56	2	3	50.81	3	21732.73621	21772.473	3628.7455	1.47	2	62	3.7	46	18
48929	1.62	105.77	444.23	1.29	65.48	1265.12	3.25	343.75	5.25	1	1	1	33	2	3	24.07	1	20464.6464	20627.17735	3437.862892	1.18	2	87	4.3	65	209
49012	2.57	140	1008	1.29	54.44	2071.88	5.6	784	14.4	0	0	2	44	2	4	40.96	3	25458.24827	25351.90316	4225.317194	0.87	2	18	3.2	16	19
49031	1.52	110.8	421.04	1.22	72.89	1365.79	3.13	346.25	4.75	1	1	1	47	2	3	27.17	2	115338.8957	117384.3292	19564.05486	5	3	45	3.8	33	16
49052	2.96	106.96	727.3	2.07	36.18	1414.58	3.29	351.43	9.71	1	1	1	53	2	3	23.64	1	95228.96425	97552.52685	16258.75447	5	2	73	4.8	44	86
49105	1.27	105.33	400.27	0.51	83.16	1294.87	7.5	790	9.5	0	0	1	69	3	4	24.38	1	6009.670477	5819.718329	969.9530548	5	1	21	3.9	22	8
49113	2.6	109.33	426.4	0.78	42.05	1700	5	546.67	13	1	2	2	71	3	4	30.28	3	10887.00754	12561.48983	2093.581639	0.77	1	28	3.9	25	62
49136	1.32	51.76	232.94	1.19	39.11	1209.52	3.78	195.56	5	1	2	1	52	2	4	24.08	1	23033.65041	23053.04347	3842.173912	1.79	2	52	4.2	54	126
49250	2.18	249.09	597.82	0.87	114.17	1800	2.75	685	6	0	0	2	65	3	4	20.96	1	11494.14765	11111.65875	1851.943124	0.73	1	15	3.4	31	16
49254	3.17	147.39	1075.96	4.76	46.44	1646.15	1.53	226	4.87	1	1	2	49	2	4	40.54	3	29319.44206	29668.10217	4944.683695	0.34	2	28	3.9	37	37
49770	1.17	123.91	334.57	0.59	105.56	1142.86	4.6	570	5.4	0	0	2	76	3	1	19.59	1	9121.612069	10504.27319	1750.712198	0.7	2	17	4.2	26	12
49834	0.86	66	198	0.69	77	1020.51	4.38	288.75	3.75	1	4	2	46	2	1	41.81	3	23128.20913	23177.11876	3862.853127	0.28	2	37	3.9	39	40
49886	1.75	86.67	364	1.05	49.52	1239.13	4	346.67	7	0	0	1	36	2	3	20.65	1	90208.16769	90924.60416	15154.10069	4.83	2	19	4.6	23	15
49888	1.91	92.73	194.73	0.95	48.57	1480	2.2	204	4.2	1	1	1	49	2	1	26.75	2	20780.96033	21773.79325	3628.965541	0.67	2	180	3.5	132	291
49903	1.46	97.08	339.79	0.73	66.57	1253.66	4.8	466	7	0	0	2	49	2	3	24.3	1	34888.213	35113.50036	5852.250061	1.73	2	13	4.1	19	20
50668	1.55	122.27	415.73	0.77	79.12	1056.86	4.4	538	6.8	0	0	2	14	1	4	20.54	1	15977.52929	16524.61939	2754.103231	1.22	2	13	5.1	23	13
50777	3.05	109.52	700.95	1.83	35.94	1442.55	3.5	383.33	10.67	1	1	1	35	2	3	24.88	1	19417.04192	19571.25276	3261.875459	0.5	2	265	4.7	99	149
50806	1	87	261	0.5	87	1073.81	6	522	6	1	1	1	66	3	4	29.43	2	7338.014307	7721.913819	1286.985637	1.07	2	182	4.2	175	70
50982	1.92	110	506	0.77	57.39	1556.41	6	660	11.5	1	1	1	26	1	3	23.2	1	43484.07016	45081.96335	7513.660558	0.66	2	57	3.9	44	31
51164	2.35	107.83	582.26	0.94	45.93	1391.49	5.75	620	13.5	0	0	1	47	2	3	29.07	2	28803.80468	31602.18892	5267.031486	0.1	2	28	4.7	25	17
51205	1.32	71.05	177.63	0.79	54	1088.37	3.17	225	4.17	1	1	1	62	3	4	32.99	3	10497.32436	10330.55292	1721.75882	5	2	50	4.3	45	59
51257	1.65	62.94	352.47	1.48	38.21	1379.49	3.78	237.78	6.22	1	4	2	32	2	3	29.02	2	25545.6732	26710.918	4451.819666	0.9	2	114	3.9	77	67
51439	1.78	157.78	504.89	0.71	88.75	1309.3	4.5	710	8	1	1	2	49	2	1	27.15	2	22291.90488	22029.48561	3671.580936	0.29	2	24	4.3	27	26
51460	3.88	148.13	918.38	2.71	38.23	1584.44	2.29	338.57	8.86	0	0	2	15	1	1	21.83	1	16301.84471	16799.58073	2799.930121	1.21	2	17	4.5	22	14
51486	2.29	75.71	605.71	1.37	33.13	1431.11	5.83	441.67	13.33	1	1	1	46	2	3	28.83	2	27563.3233	27558.08095	4593.013491	1.21	2	19	4.5	19	22
51507	2.24	129.41	491.76	1.56	57.89	1443.9	2.43	314.29	5.43	0	0	2	34	2	1	34.76	3	17679.87444	17734.38385	2955.730642	2.04	2	15	4.1	22	8
51776	1.67	147.22	441.67	1.17	88.33	1285	2.57	378.57	4.29	1	1	1	30	2	1	28.6	2	25173.09833	26792.41184	4465.401974	5	2	44	4	43	56
51783	1.08	90	351	0.54	83.08	1904	7.2	648	7.8	1	4	1	42	2	1	27.49	2	20746.62604	21277.20271	3546.200452	0.76	1	21	2.5	19	21
51803	2.23	106.15	307.85	1.12	47.59	1441.46	2.6	276	5.8	1	4	1	58	2	4	29.27	2	17158.93016	18014.41178	3002.401964	0.28	2	31	4.1	31	26
51905	0.96	85.42	196.46	0.67	89.13	1000	3.43	292.86	3.29	1	2	2	52	2	4	28.95	2	18478.83649	18856.73498	3142.789163	0.97	2	38	4.2	37	50
51982	7.55	120.91	1003.55	4.53	16.02	1831.11	1.83	221.67	13.83	0	0	1	46	2	3	22.89	1	26641.90026	27020.7657	4503.46095	0	2	39	4.5	45	197
52109	2.91	69.13	463.17	2.62	23.73	1802.7	2.56	176.67	7.44	0	0	1	66	3	1	29.7	2	6766.947579	6764.385438	1127.397573	5	1	29	3.7	24	32
52126	2.6	90.8	590.2	1.56	34.92	1747.37	4.17	378.33	10.83	0	0	2	55	2	3	46.72	3	29777.3253	29830.58963	4971.764938	1.2	2	25	3.8	21	17
52127	3.32	114.09	832.86	1.66	34.38	1851.28	4.4	502	14.6	0	0	2	50	2	3	30.02	3	25842.1222	25427.45203	4237.908671	1.24	2	12	3.9	20	9
52499	0.88	85.83	180.25	0.35	98.1	1002.44	6	515	5.25	1	1	1	54	2	4	22.5	1	12838.24345	12664.20509	2110.700849	2.77	2	51	4.1	40	30
52509	1.3	47.04	164.63	0.65	36.29	1154.55	5.4	254	7	0	0	1	54	2	3	28.04	2	88102.8097	91372.94023	15228.82337	5	2	22	4.4	28	28
52524	3.08	143.85	575.38	1.54	46.75	1373.91	2.6	374	8	0	0	2	54	2	3	25.74	2	105915.1494	104215.6043	17369.26738	5	2	63	4.6	72	73
52839	5.63	310	1395	4.5	55.11	1787.18	1	310	5.63	0	0	1	79	3	3	21.21	1	35221.89037	35141.52564	5856.920941	2.06	1	26	3.9	41	37
52866	0.88	64.85	188.06	0.44	73.79	985	6.6	428	5.8	1	4	1	75	3	3	21.12	1	9733.432546	9675.275109	1612.545852	0.81	2	18	4	34	43
52967	3.33	230	920	1	69	1865.79	4	920	13.33	1	5	1	61	3	3	18.82	1	14833.43361	16166.92142	2694.486903	1.06	2	42	3.8	80	70
53086	1.39	69.29	270.21	0.7	49.74	1202.27	5.6	388	7.8	0	0	2	33	2	1	30.3	3	25259.46207	25758.8122	4293.135367	0.78	2	20	4.4	24	45
53262	3.25	155	403	0.98	47.69	2087.5	2.67	413.33	8.67	1	8	1	80	3	3	21.91	1	10324.37843	11093.38878	1848.89813	1.3	1	18	3.2	23	10
53361	2	87	174	0.4	43.5	1228	5	435	10	1	4	2	61	3	1	25.09	2	5370.010148	5642.636108	940.4393513	0.45	2	25	5	33	17
53404	1.76	97.65	292.94	0.71	55.33	1184.78	4.25	415	7.5	0	0	1	54	2	3	28.79	2	79387.90315	80686.34036	13447.72339	5	2	24	4.6	33	12
53557	0.45	94.5	170.1	0.45	210	678.95	4	378	1.8	1	1	2	36	2	1	38.55	3	17662.92584	18108.84055	3018.140092	4.37	2	46	3.8	31	22
53558	1.43	47.3	250.68	1.15	33.02	1171.11	4.63	218.75	6.63	0	0	1	49	2	3	42.89	3	26641.90026	28044.51277	4674.085462	1.62	1	24	4.5	22	40
53580	2.05	64.09	288.41	1.02	31.33	1571.05	4.4	282	9	1	1	1	60	2	4	48.79	3	10549.77153	11057.71882	1842.953136	1.39	1	56	3.8	54	301
53606	1.35	58.13	377.81	1.35	42.92	1144.44	4.8	279	6.5	1	1	1	45	2	3	29.3	2	66874.92705	66379.95247	11063.32541	5	2	106	4.5	69	58
53773	2.61	91.67	430.83	1.57	35.11	1615.38	3	275	7.83	1	1	1	51	2	3	45.91	3	24052.85481	23918.32307	3986.387178	0.75	1	61	3.9	59	178
54042	2.65	125.88	566.47	1.06	47.56	1573.17	4.25	535	11.25	0	0	1	49	2	1	32.28	3	18632.62769	19272.47765	3212.079608	5	2	32	4.1	26	33
54090	1.65	92.35	258.59	0.82	56.07	1300	3.4	314	5.6	0	0	1	73	3	3	26.17	2	31503.23094	31431.35097	5238.558494	2.47	2	29	3.9	22	21
54113	1.62	30.48	103.62	1.13	18.82	1615.15	3	91.43	4.86	1	5	2	54	2	3	64.97	3	26333.45922	26475.3322	4412.555367	0.82	1	42	3.3	53	90
54406	0.46	85.38	102.46	0.14	185	610.42	8.67	740	4	1	2	1	46	2	4	23.39	1	16847.15902	16756.11686	2792.686143	2.37	2	51	4.8	109	661
54482	2	81.29	504	1.2	40.65	1621.05	5.17	420	10.33	1	5	2	50	2	3	30.98	3	22032.36174	21678.82409	3613.137349	1.47	2	115	3.8	120	106
54892	1.58	72.31	296.46	1.1	45.85	1213.64	3.71	268.57	5.86	1	3	1	61	3	3	21.06	1	59047.05642	58644.19942	9774.033237	3.09	2	92	4.4	67	21
55094	4.62	100.77	604.62	1.85	21.83	1572.92	3.25	327.5	15	1	2	1	53	2	3	26.29	2	23323.35274	23192.90123	3865.483539	1.3	2	157	4.8	149	356
55196	2	67.5	162	1.2	33.75	1500	2	135	4	1	5	1	60	2	1	33.14	3	6609.426469	6660.118587	1110.019765	1.11	2	201	3.7	191	227
55226	1.67	50	225	1	30	1290.7	4.5	225	7.5	0	0	2	21	1	1	24.98	1	24471.4188	24979.88379	4163.313966	0.66	2	14	4.3	19	10
55424	1.16	88.95	195.68	0.69	76.82	1035.56	3.17	281.67	3.67	0	0	2	47	2	3	25.9	2	18069.35139	18372.13882	3062.023137	1.26	2	22	4.5	38	15
55565	1.67	150.37	676.67	1.17	90.22	1326.19	3.86	580	6.43	1	4	2	45	2	3	19.76	1	21284.19256	21884.29739	3647.382898	1.39	2	18	4.2	25	28
56062	1.38	95	446.5	0.97	68.72	1181.82	4.86	461.43	6.71	1	1	2	55	2	1	29.91	2	10005.83314	10456.85874	1742.80979	0.96	2	26	4.4	29	24
56114	5.07	150.71	1070.07	3.55	29.72	1762.79	2	301.43	10.14	1	9	1	50	2	3	49.46	3	72901.85069	72494.09815	12082.34969	1.11	2	18	4.3	22	16
56177	0.69	60.26	162.69	0.35	87.04	837.21	7.8	470	5.4	1	1	2	45	2	3	17.34	1	88745.79119	88626.46679	14771.0778	2.06	2	28	4.3	35	13
56242	1.23	89.23	142.77	0.49	72.5	1151.22	3.25	290	4	1	5	2	56	2	3	29.79	2	25495.7397	25086.62768	4181.104614	5	2	62	4.1	76	35
56264	1.24	100.95	262.48	0.37	81.54	1143.18	7	706.67	8.67	1	1	1	56	2	4	25.88	2	24699.7575	25838.90487	4306.484145	1.02	2	34	4.4	33	81
56302	1.53	72	165.6	0.46	46.96	1309.76	5	360	7.67	1	4	1	60	2	3	28.6	2	17669.73725	18419.45197	3069.908662	5	2	102	4.1	66	48
56416	0.65	67.45	242.84	0.39	103.06	827.27	9.17	618.33	6	0	0	2	46	2	3	23.26	1	14655.43604	14635.73087	2439.288479	0.91	2	18	4.4	21	21
56442	2.45	92.5	453.25	1.47	37.76	1697.3	3.33	308.33	8.17	1	4	2	46	2	3	55.04	3	20007.33616	19980.43502	3330.072503	1.1	2	40	3.7	59	75
56487	1.59	44.12	119.12	0.48	27.78	1536.11	5.67	250	9	1	6	2	51	2	1	24.44	1	12701.73849	12763.08785	2127.181308	1.64	1	128	3.6	117	75
56494	1.39	89.29	348.21	0.7	64.1	1269.05	5.6	500	7.8	1	2	1	58	2	4	24.68	1	19930.26672	20088.35047	3348.058412	0.1	2	37	4.2	58	127
56549	1	51.03	148	0.5	51.03	1018.6	5.8	296	5.8	0	0	1	23	1	4	21.65	1	33335.72274	34328.85551	5721.475919	5	2	21	4.3	32	17
56583	1.52	75.56	309.78	1.06	49.76	1428.95	3.86	291.43	5.86	1	2	1	63	3	4	22.4	1	11351.25636	11505.82882	1917.638137	0.82	2	99	3.8	102	114
56602	0.71	72.94	87.53	0.28	103.33	980.56	4.25	310	3	1	1	2	51	2	4	28.62	2	25206.40975	27375.39645	4562.566074	1.72	2	135	3.6	296	412
56614	1.4	120.4	421.4	1.26	86	1215	2.78	334.44	3.89	0	0	1	28	1	1	28.01	2	23193.06068	23291.5994	3881.933234	0.79	2	17	4	23	25
56615	0.91	82.17	172.57	0.37	90	1121.05	5.75	472.5	5.25	0	0	2	45	2	4	25.61	2	25579.58583	27466.73156	4577.788593	1.85	2	12	3.8	20	16
56720	13.2	384	2534.4	2.64	29.09	2040.91	2.5	960	33	1	2	2	67	3	1	26.09	2	6878.785406	7084.376544	1180.729424	4.46	2	39	4.4	41	35
56835	0.85	61.47	178.26	0.85	72.07	980	3.4	209	2.9	1	2	2	60	2	4	28.76	2	21824.24413	22061.23035	3676.871725	1.51	2	34	4	48	70
57456	1.83	46.67	154	0.55	25.45	1393.02	6	280	11	1	1	1	54	2	3	27.75	2	101465.5536	107001.9796	17833.66326	3.14	2	60	4.3	68	23
57470	1.36	122.73	368.18	1.09	90	1169.05	2.75	337.5	3.75	0	0	1	44	2	1	32.4	3	20746.62604	21459.07133	3576.511888	1.13	2	30	4.2	25	27
57492	2.23	128.46	372.54	1.12	57.59	1204.17	2.6	334	5.8	0	0	1	61	3	3	26.84	2	74824.0149	74313.51735	12385.58622	4.46	2	20	4.8	25	14
57785	1.56	73.13	182.81	1.09	46.8	1422.86	2.29	167.14	3.57	1	9	1	48	2	3	39.63	3	95086.51545	100092.5223	16682.08705	5	2	81	3.5	59	56
57813	2.33	68.1	333.67	2.33	29.18	1600	2.1	143	4.9	1	5	2	45	2	3	37.67	3	20920.05902	21347.0277	3557.837949	0.91	1	66	3.8	64	39
57845	1.44	153.33	398.67	0.72	106.15	1290.24	3.6	552	5.2	0	0	2	46	2	1	36.57	3	15799.24194	16221.37555	2703.562591	0.45	2	42	4.1	32	25
57898	0.95	61.16	250.77	0.48	64.15	1078.57	8.6	526	8.2	1	1	1	40	2	1	26.66	2	23407.96542	23816.87742	3969.479571	0.77	2	46	4.2	36	86
58071	1.75	141.5	495.25	0.88	80.86	1242.22	4	566	7	0	0	1	27	1	3	29.14	2	22939.77187	23857.64279	3976.273799	0.36	2	66	4.5	43	131
58122	1.41	137.73	426.95	0.85	97.74	1176.74	3.67	505	5.17	1	4	1	43	2	3	20.38	1	23900.33831	23723.44002	3953.906671	0.83	2	20	4.3	28	115
58372	1.69	153.13	413.44	1.01	90.74	1039.22	2.67	408.33	4.5	0	0	1	57	2	3	23.96	1	18656.66118	18719.89945	3119.983242	1.26	2	28	5.1	40	14
58396	2.3	112.96	700.37	2.53	49.19	1525.64	2.45	277.27	5.64	1	1	1	44	2	4	26.6	2	23882.58151	24072.01441	4012.002401	0.66	1	24	3.9	29	61
58422	2	78.15	422	1	39.07	1304.44	5.4	422	10.8	1	5	1	52	2	3	24.72	1	103777.7796	109440.3713	18240.06189	2.06	2	36	4.5	37	21
58588	0.9	75.17	195.45	0.72	83.85	980	3.63	272.5	3.25	1	1	1	45	2	1	31.19	3	17322.17226	17685.1125	2947.518749	2.75	2	75	4	45	12
58646	2.2	207	455.4	0.44	94.09	1515.38	5	1035	11	1	1	1	28	1	4	20.82	1	18673.33929	19229.65257	3204.942096	5	2	40	3.9	48	211
58647	1.25	132.5	265	0.38	106	1047.83	5.33	706.67	6.67	1	1	1	51	2	4	25.53	2	17158.93016	17126.69522	2854.449204	0.92	2	50	4.6	39	139
58653	1.32	91.05	227.63	0.53	69.2	1157.14	4.75	432.5	6.25	1	1	1	55	2	4	23.23	1	27005.24085	27004.3248	4500.720801	1.63	2	26	4.2	26	35
58656	1.52	80	256	0.91	52.5	1134.78	3.5	280	5.33	0	0	1	68	3	1	26.35	2	5428.82604	5470.463343	911.7438905	2.13	1	36	4.6	33	39
58749	1.38	66.25	218.63	0.83	48.18	1097.83	4	265	5.5	0	0	1	63	3	4	29.24	2	9217.774447	9131.507529	1521.917922	3.77	2	124	4.6	189	21
58789	1.39	98.89	247.22	0.42	71.2	1341.03	6	593.33	8.33	1	1	1	74	3	4	27.49	2	11899.72746	13305.69329	2217.615548	5	2	28	3.9	36	46
58955	2.21	183.57	569.07	1.11	82.9	1482.5	2.8	514	6.2	1	5	2	41	2	1	20.87	1	13972.9662	14200.75222	2366.792037	0.91	2	126	4	86	17
58993	5.27	142.67	1127.07	2.11	27.09	1638.78	3.75	535	19.75	1	5	1	38	2	1	25.94	2	24251.2879	25659.21361	4276.535602	0.98	2	66	4.9	50	38
59087	0.91	80.87	169.83	0.37	88.57	1144.44	5.75	465	5.25	1	2	2	55	2	4	42.71	3	24860.79655	26385.31647	4397.552745	0.92	3	30	3.6	34	46
59251	2.08	106.15	573.23	1.04	51.11	1490.24	5.2	552	10.8	0	0	2	43	2	3	21.31	1	19683.52316	20085.25471	3347.542451	0.38	2	11	4.1	25	12
59425	0.95	84.5	321.1	0.38	88.95	1109.76	10	845	9.5	1	1	1	61	3	4	29.25	2	12001.41933	12579.26013	2096.543356	2.06	2	32	4.1	32	29
59643	0.89	61.11	97.78	0.36	68.75	1544.44	4.5	275	4	1	2	2	54	2	4	40.29	3	20660.90467	21083.42719	3513.904532	0.6	2	76	2.7	163	1012
59715	3.74	106.45	1234.84	2.25	28.45	1688.64	5.17	550	19.33	0	0	1	41	2	3	21	1	26641.90026	26693.0659	4448.844317	0.9	2	18	4.4	20	43
59716	4.13	130	1235	3.72	31.47	1606.52	2.56	332.22	10.56	0	0	1	41	2	3	24.85	1	66150.39355	66788.7487	11131.45812	1.94	2	19	4.6	22	26
59779	2.21	92.5	573.5	1.55	41.77	1465.12	4	370	8.86	1	1	1	47	2	3	25.51	2	77259.25234	76687.41821	12781.23637	0.79	2	41	4.3	32	50
59812	2	91.11	328	1.4	45.56	1543.24	2.57	234.29	5.14	1	4	1	61	3	1	20.8	1	5158.25496	5156.301912	859.383652	0.09	2	177	3.7	120	314
59892	1.94	166.67	583.33	0.58	85.71	1414.29	6	1000	11.67	0	0	2	45	2	3	29.78	2	68458.25638	69605.40878	11600.90146	0	2	15	4.2	22	14
59934	2	122.27	538	1.2	61.14	1633.33	3.67	448.33	7.33	0	0	2	64	3	1	39.84	3	8026.946284	7732.627581	1288.771264	0.98	2	20	3.6	20	19
59984	1.69	118.13	318.94	0.51	70	1358.14	5.33	630	9	0	0	2	48	2	3	21.58	1	20920.05902	21270.61566	3545.10261	3.4	2	23	4.3	33	18
60061	1.04	48.26	115.83	0.31	46.25	1172.5	7.67	370	8	0	0	1	50	2	3	33.93	3	95973.21218	97075.89147	16179.31525	0.6	2	43	4	47	42
60163	1.83	104.44	344.67	1.1	56.97	1348.78	3	313.33	5.5	1	1	2	73	3	4	34.13	3	18393.9271	19249.52004	3208.25334	2.68	2	105	4.1	71	32
60181	1.85	140	336	0.74	75.83	1481.58	3.25	455	6	1	1	1	59	2	4	39.14	3	18842.30788	18761.43568	3126.905947	4.54	2	50	3.8	52	186
60194	4.19	138.13	925.44	5.03	32.99	1510.87	1.33	184.17	5.58	1	9	1	55	2	4	25.78	2	24699.7575	24566.27985	4094.379975	1.14	2	39	4.6	32	27
60748	1.28	54.17	249.17	0.64	42.39	1491.18	7.2	390	9.2	1	2	2	61	3	4	46.97	3	15331.1026	15497.58076	2582.930126	0.71	1	118	3.4	128	136
60905	3.57	120	300	1.79	33.6	1734.21	1.4	168	5	1	5	1	46	2	1	31.5	3	15319.85702	15845.94545	2640.990908	0.21	2	80	3.8	76	67
60909	2.5	102.78	462.5	1.75	41.11	1469.05	2.57	264.29	6.43	0	0	1	76	3	3	29.27	2	31589.51251	31906.73586	5317.78931	1.85	2	23	4.2	28	9
60940	2	118	472	1.2	59	1367.44	3.33	393.33	6.67	1	1	2	61	3	3	24.92	1	20036.84742	20205.04384	3367.507307	1.2	1	130	4.3	85	143
60953	2	99.5	398	1.6	49.75	1275.56	2.5	248.75	5	1	1	1	53	2	4	24.61	1	17158.93016	17126.69522	2854.449204	1.51	2	47	4.5	35	17
60972	0.58	86.77	156.19	0.35	149.44	673.33	5.17	448.33	3	1	1	1	43	2	4	19.11	1	16847.15902	16756.11686	2792.686143	2.37	2	33	4.5	55	329
60994	1.37	75.26	195.68	0.68	55	1188.37	3.8	286	5.2	1	2	1	60	2	4	30.55	3	11351.25636	11286.80413	1881.134022	5	3	32	4.3	33	25
61098	1.52	56.4	214.32	0.76	37.11	1217.78	5	282	7.6	0	0	1	56	2	3	38.21	3	20917.14497	21085.28346	3514.213911	0.82	2	23	4.5	23	25
61104	1	61.43	258	0.8	61.43	1009.3	5.25	322.5	5.25	1	5	2	47	2	3	28.21	2	17411.03445	17702.79049	2950.465082	1.47	2	53	4.3	40	117
61435	2.67	120.56	578.67	1.87	45.21	1528.57	2.57	310	6.86	0	0	1	52	2	3	22.31	1	75085.71405	77872.6863	12978.78105	3.6	2	39	4.2	33	14
61626	2.04	76.8	391.68	1.43	37.65	1413.95	3.57	274.29	7.29	1	1	1	48	2	3	20.37	1	122657.9855	121750.1328	20291.6888	1.72	2	45	4.3	27	51
61878	1.6	79.5	254.4	0.48	49.69	1253.33	6.67	530	10.67	1	4	1	50	2	3	24.12	1	16965.18451	17101.55592	2850.259321	0.82	2	20	4.5	36	14
61903	2.64	93.57	346.21	1.06	35.41	1406.52	3.5	327.5	9.25	1	1	1	54	2	3	30.67	3	20744.53222	21083.8216	3513.970267	1.16	2	76	4.6	47	82
61911	2.92	286.92	1090.31	0.29	98.16	1613.95	13	3730	38	0	0	1	38	2	1	26.85	2	31906.03659	33404.55624	5567.426041	0.77	2	19	4.3	20	26
61918	0.82	56.47	79.06	0.25	68.57	985.71	5.67	320	4.67	0	0	1	35	2	3	20.89	1	27293.81301	28347.95956	4724.659926	0.18	2	19	4.2	28	24
62005	1.03	55.76	189.58	0.62	54.12	1067.44	5.5	306.67	5.67	1	2	1	50	2	4	31.47	3	17158.93016	17126.69522	2854.449204	0.37	2	145	4.3	111	314
62037	1.46	72.69	276.23	0.88	49.74	1266.67	4.33	315	6.33	1	1	1	56	2	3	22.71	1	104939.9943	108835.0741	18139.17902	5	2	61	4.2	39	28
62259	1.53	120.53	349.53	0.61	78.97	1297.56	4.75	572.5	7.25	1	1	1	61	3	4	41.7	3	7736.56115	7645.782314	1274.297052	0.87	1	21	4.1	29	46
62293	2.82	50.59	242.82	1.69	17.92	1587.8	2.83	143.33	8	1	0	1	67	3	3	21.3	1	28478.57859	28745.66908	4790.944847	1.16	2	93	4.1	103	108
62307	2.65	104.78	639.17	2.65	39.51	1829.41	2.3	241	6.1	1	1	1	61	3	4	33.5	3	7828.117773	8460.915547	1410.152591	1.2	1	73	3.4	55	40
62646	0.7	94.78	151.65	0.28	136.25	897.44	5.75	545	4	1	1	2	57	2	4	28.9	2	17164.21177	16694.46809	2782.411348	3.57	2	26	3.9	37	67
62704	3.44	264.44	819.78	2.07	76.77	1495.24	1.5	396.67	5.17	0	0	1	80	3	3	24.8	1	9071.406562	10878.53302	1813.088837	1.59	2	19	4.2	26	19
62734	1	49.09	108	0.8	49.09	1000	2.75	135	2.75	1	1	1	52	2	4	33.9	3	18783.62689	19376.1259	3229.354317	0.53	1	78	3.9	118	236
62838	0.94	78.13	117.19	0.28	83.33	1021.95	5.33	416.67	5	1	1	2	44	2	4	22.3	1	19258.69251	19091.50251	3181.917084	1.16	2	48	4.1	46	14
62922	2	112.67	338	0.8	56.33	1372.09	3.75	422.5	7.5	0	0	2	31	2	3	22.7	1	89807.04764	92234.66957	15372.44493	2.57	2	18	4.3	21	16
62979	1.6	63.67	305.6	0.8	39.79	1334.15	6	382	9.6	1	1	2	68	3	3	23.6	1	53370.06399	54427.33675	9071.222791	1.13	2	32	4.1	35	64
63076	0.61	57.86	98.36	0.3	95.29	797.56	5.6	324	3.4	1	1	1	53	2	4	30.2	3	21168.33083	23066.47379	3844.412298	0.4	2	29	4.1	31	40
63181	1.1	100.95	232.19	0.55	92.17	1197.3	4.2	424	4.6	1	2	2	67	3	1	31	3	9716.805546	10308.45195	1718.075325	2.01	2	61	3.7	47	37
63352	1.93	110	319	0.77	56.9	1475	3.75	412.5	7.25	1	1	1	64	3	3	22.9	1	125558.1671	127168.6683	21194.77805	5	1	136	4	125	35
63380	1	90.37	244	0.6	90.37	1038.1	4.5	406.67	4.5	0	0	1	47	2	3	23.9	1	126789.5293	134450.1536	22408.35894	1.74	2	34	4.2	34	53
63420	3.05	190	1216	2.44	62.34	1555.81	2.63	498.75	8	0	0	1	62	3	3	30.7	3	21963.85441	22169.84561	3694.974269	1.29	2	24	4.3	26	57
63442	1.81	90.37	442.81	0.91	49.8	1517.95	5.4	488	9.8	1	1	2	51	2	4	33.6	3	24719.68093	27438.0417	4573.00695	1.61	2	21	3.9	29	48
63544	1.07	49.67	158.93	0.43	46.56	1170	7.5	372.5	8	1	1	1	63	3	1	23.8	1	9357.880765	9682.593718	1613.76562	2	2	228	4	203	185
63620	1.84	90.4	415.84	0.92	49.13	1320	5	452	9.2	0	0	1	61	3	4	23.9	1	14113.6319	14272.62317	2378.770529	3.97	2	24	4.5	22	58
63859	1.22	54.69	213.28	0.73	44.87	1217.5	5.33	291.67	6.5	1	1	1	55	2	4	33.5	3	17648.75892	17930.45653	2988.409422	0.44	2	112	4	77	136
63861	1.76	100.59	301.76	0.35	57	1315.56	8.5	855	15	0	0	1	63	3	3	20	1	138075.8794	141933.3395	23655.55659	5	2	24	4.5	29	25
64504	1.26	76.84	184.42	0.63	60.83	1121.95	3.8	292	4.8	1	1	2	57	2	4	25.3	2	16165.96205	15723.53809	2620.589682	1.34	2	37	4.1	46	67
64824	2.79	78.57	306.43	1.11	28.21	1897.14	3.5	275	9.75	1	1	1	62	3	3	32.7	3	33364.85288	34296.97506	5716.162509	0.76	1	109	3.5	135	160
64964	1.07	78.15	226.63	0.86	72.76	1100	3.38	263.75	3.63	1	2	1	80	3	3	31.8	3	35161.249	42165.7662	7027.627701	3.33	2	17	3.9	29	38
64973	2.25	53.5	240.75	1.13	23.78	1492.86	4	214	9	0	0	1	64	3	3	28.7	2	35869.01931	36329.10167	6054.850278	1.13	2	22	4.2	23	16
65402	3.1	125.48	1204.65	1.55	40.52	1823.68	6.2	778	19.2	1	1	1	33	2	3	21.1	1	99283.36076	105284.9431	17547.49051	5	2	47	3.8	37	47
65403	1.97	55.17	314.48	1.77	28.07	1445	3.22	177.78	6.33	0	0	1	52	2	3	39	3	31291.36051	35666.13848	5944.356413	1.16	1	27	4	22	27
65407	2.59	137.65	605.65	1.81	53.18	1371.43	2.43	334.29	6.29	1	1	1	46	2	4	24.5	1	18790.64128	22550.06923	3758.344871	0.99	2	41	4.2	30	28
65433	2.94	111.18	555.88	1.47	37.8	1639.02	3.4	378	10	1	4	2	60	2	3	39.2	3	34073.95591	34748.96851	5791.494751	4.03	2	19	4.1	21	35
65485	1.77	90.91	354.55	1.06	51.28	1350	3.67	333.33	6.5	0	0	1	42	2	3	39.4	3	30407.48984	32596.44172	5432.740287	1.03	2	37	4.2	26	42
66095	1.76	104.71	314.12	0.53	59.33	1378.05	5.67	593.33	10	0	0	2	72	3	3	42.2	3	64368.91731	67563.49834	11260.58306	3.3	2	13	4.1	18	13
66131	1.13	120.42	325.13	0.79	107.04	1282.86	3.43	412.86	3.86	0	0	2	36	2	3	25.1	2	77778.94931	78018.0938	13003.01563	0.97	2	8	3.5	13	9
66152	1.29	79.52	214.71	0.39	61.85	1186.36	7	556.67	9	1	2	2	58	2	4	17.6	1	13093.36237	12735.02816	2122.504693	1.06	2	21	4.4	26	25
66289	2.95	84.76	525.52	1.18	28.71	1523.91	5.25	445	15.5	0	0	1	41	2	3	34.5	3	116464.8748	118219.6908	19703.2818	3.21	2	36	4.6	25	54
66439	1.56	140.63	351.56	0.63	90	1345	4	562.5	6.25	0	0	2	48	2	1	35.5	3	34954.17308	42301.0984	7050.183067	1.53	2	11	4	18	10
66747	4.57	170	1088	3.66	37.19	1711.9	1.75	297.5	8	0	0	1	59	2	3	44.3	3	152467.088	157587.2684	26264.54473	3.97	2	35	4.2	22	21
66788	1.71	131.9	474.86	1.03	76.94	1392.5	3.5	461.67	6	0	0	1	31	2	1	23.2	1	39040.67846	39049.13101	6508.188502	5	2	11	4	16	11
66883	0.67	243.33	146	0.27	365	764.86	2.25	547.5	1.5	0	0	1	35	2	3	29.2	2	109181.5663	117126.934	19521.15567	2.31	2	12	3.7	19	10
66908	2.53	182.67	694.13	1.27	72.11	1460.47	3	548	7.6	0	0	1	52	2	4	40	3	17824.80572	17767.9529	2961.325483	0.57	2	18	4.3	17	24
66932	0.71	102.94	123.53	0.28	145.83	912.5	4.25	437.5	3	1	1	1	60	2	4	22.6	1	10420.27571	10501.78638	1750.29773	2.58	2	121	4	142	256
67208	0.16	5.13	23.07	0.26	31.56	291.11	17.31	88.75	2.81	1	2	1	67	3	4	22.7	1	7117.971973	7173.650989	1195.608498	2.31	2	27	4.5	45	13
67330	2.45	109.09	589.09	2.45	44.44	1364.44	2.2	240	5.4	1	1	1	46	2	3	24	1	108408.3754	114958.4103	19159.73504	1.25	2	175	4.5	120	108
67652	2.05	122.5	502.25	1.23	59.76	1470.73	3.33	408.33	6.83	0	0	1	46	2	3	26.9	2	108408.3754	118202.8077	19700.46794	1.51	1	21	4.1	18	25
67785	1.87	103.95	738.03	0.93	55.63	1600	7.6	790	14.2	0	0	2	38	2	3	24.5	1	27156.75818	27240.25621	4540.042701	1.21	2	11	3.8	16	11
67993	2.41	87.27	462.55	2.41	36.23	1262.79	2.2	192	5.3	1	2	1	60	2	1	25.3	2	8609.250304	11228.90419	1871.484031	0.57	2	60	4.3	49	177
68022	1.48	83.81	259.81	0.74	56.77	1320	4.2	352	6.2	1	1	1	58	2	1	31.7	3	37426.31474	36877.14126	6146.190211	5	2	87	4	89	69
68029	1.37	75.19	278.19	1.37	54.86	1220	2.7	203	3.7	1	1	1	60	2	4	22.7	1	7973.883342	8285.757609	1380.959602	0.9	2	74	4	120	244
68073	1.9	72	273.6	1.33	37.89	1448.72	2.86	205.71	5.43	1	1	1	58	2	4	26.6	2	26124.5418	26375.92232	4395.987054	1.34	1	25	3.9	27	172
68154	2.22	137.78	551.11	1.33	62	1545	3	413.33	6.67	0	0	1	56	2	4	30.6	3	15599.95311	15843.64706	2640.607843	5	2	51	4	41	29
68250	4.25	186.67	952	2.98	43.92	1645.45	1.71	320	7.29	1	1	2	50	2	3	33.8	3	207644.1013	214736.8205	35789.47008	5	2	115	4.4	155	263
68494	8	394.29	2208	0	49.29	2095.24	7	2760	56	1	5	2	38	2	3	24.8	1	20626.479	22617.27959	3769.546599	0	9	152	4.2	86	53
68545	2.96	100.83	715.92	3.55	34.08	1652.5	2	201.67	5.92	1	1	1	63	3	4	17.4	1	8219.195224	8540.664122	1423.44402	0.2	2	43	4	220	71
68673	3.05	72.11	418.21	2.14	23.62	1738.46	2.71	195.71	8.29	1	1	1	62	3	1	33	3	10004.03885	10164.29078	1694.048463	1.3	2	191	3.9	120	124
68752	2.45	235.45	635.73	0.98	95.93	1636.84	2.75	647.5	6.75	1	1	1	45	2	1	30.3	3	46745.699	51362.78262	8560.46377	2.26	2	35	3.8	32	46
68988	1.04	86.67	242.67	0.52	83.57	1213.51	5.4	468	5.6	1	1	1	72	3	4	29.4	2	8497.912951	8999.288803	1499.881467	0.73	1	30	3.7	30	26
69024	2.42	95	275.5	0.97	39.31	1668.57	3	285	7.25	1	1	1	65	3	4	26.2	2	11764.40549	12074.42466	2012.40411	1.34	1	50	3.5	67	275
69054	2.15	72.96	423.19	1.29	33.97	1450	4.5	328.33	9.67	1	1	1	43	2	3	32.1	3	19633.63705	21699.35847	3616.559745	1.05	2	98	4.2	54	144
69439	1.4	113	158.2	0.42	80.71	2276.19	3.33	376.67	4.67	1	1	1	67	3	4	30.6	3	7903.072331	8272.775405	1378.795901	3.57	2	23	2.1	51	31
69486	1.38	117.08	386.38	0.96	85.15	1307.69	3.43	401.43	4.71	1	2	2	67	3	4	42.6	3	11679.73625	12242.90398	2040.483996	4.66	1	21	3.9	37	108
69503	2.67	108.57	608	1.07	40.71	1586.05	5.25	570	14	0	0	2	44	2	3	32	3	35933.1178	41598.83445	6933.139075	0.72	2	27	4.3	23	52
69522	1.67	80	320	0.83	48	1256.52	4.8	384	8	0	0	2	25	1	3	23.5	1	52701.33172	53172.51756	8862.08626	0.39	2	10	4.6	13	10
69574	0.95	123	233.7	0.29	129.47	971.74	6.67	820	6.33	0	0	2	48	2	3	23.2	1	163194.688	166437.6381	27739.60636	4.96	2	18	4.6	26	10
69620	1.47	88.95	249.05	0.88	60.36	1165.91	3.17	281.67	4.67	1	1	1	49	2	1	17.8	1	31347.36219	32073.6995	5345.616584	1.21	2	85	4.4	100	93
69669	0.94	139.41	223.06	0.28	148.13	1039.02	5.67	790	5.33	1	2	2	66	3	4	26.3	2	9680.216878	10112.42821	1685.404701	5	2	27	4.1	33	30
69675	1.92	127.31	636.54	1.15	66.2	1470.73	4.33	551.67	8.33	1	2	2	58	2	3	31.3	3	24977.65891	25631.24648	4271.874414	1.52	2	53	4.1	48	119
69691	0.9	57.25	206.1	0.54	63.61	1071.79	6.67	381.67	6	1	1	2	36	2	3	22	1	24919.49776	30093.05206	5015.508677	0.08	2	47	3.9	40	38
69934	2.28	118.89	487.44	0.91	52.2	1411.11	4.5	535	10.25	0	0	2	56	2	3	26.7	2	153680.3302	152391.7218	25398.6203	5	2	13	4.5	17	12
70347	0.58	93.16	102.47	0.23	160.91	735	4.75	442.5	2.75	0	0	1	70	3	4	25.8	2	10025.31776	10256.60887	1709.434812	5	2	17	4	24	28
70385	1.6	107.5	344	0.8	67.19	1465.79	4	430	6.4	1	1	2	57	2	4	26.1	2	15002.19414	18506.3935	3084.398916	0.77	2	29	3.8	26	58
70529	1.43	43.33	186.33	1	30.23	1204.76	4.29	185.71	6.14	1	2	1	49	2	3	27.8	2	36244.62906	37702.5253	6283.754217	0.73	2	66	4.2	50	76
70599	3	48	144	1.8	16	1610	1.67	80	5	1	1	1	54	2	3	25.5	2	36134.52833	36424.03396	6070.672326	2.04	1	51	4	49	29
70817	1.29	138.57	374.14	0.51	107.78	1251.22	5.25	727.5	6.75	0	0	2	21	1	1	22.6	1	32537.53236	33640.06383	5606.677304	2.01	2	21	4.1	38	12
70868	1.86	67.24	363.1	0.93	36.11	1411.9	5.8	390	10.8	1	1	1	46	2	3	21.1	1	32980.71796	32895.99729	5482.666214	1.21	2	10	4.2	19	13
70900	1.08	146.15	204.62	0.65	135.71	941.46	2.17	316.67	2.33	1	2	1	59	2	4	50.9	3	19093.00428	19032.10649	3172.017749	0.19	1	35	4.1	31	35
70974	2.35	103.91	561.13	1.17	44.26	1434.09	4.6	478	10.8	0	0	1	49	2	3	39.3	3	27356.08054	30234.30638	5039.051064	1.15	2	36	4.4	24	21
71084	3	94.8	711	2.7	31.6	1489.13	2.78	263.33	8.33	1	1	1	55	2	3	27.5	2	23205.75835	23717.2465	3952.874416	1.03	2	46	4.6	31	43
71166	11	212	1166	5.5	19.27	2123.08	1	212	11	1	2	1	55	2	3	37.2	3	32720.69734	33802.42805	5633.738008	0.67	1	1363	3.9	597	142
71284	2.38	148.46	460.23	1.43	62.26	1602.63	2.17	321.67	5.17	1	2	2	64	3	4	39.3	3	10049.7347	10691.47074	1781.911791	0.67	1	27	3.8	35	22
71354	3.07	142.67	656.27	1.53	46.52	1560.47	3	428	9.2	0	0	1	50	2	1	29.6	2	37557.94619	37666.07909	6277.679849	3.49	2	21	4.3	29	29
71436	2.05	109.52	470.95	1.23	53.49	1433.33	3.5	383.33	7.17	1	1	2	60	2	4	27.8	2	11355.3308	11862.33417	1977.055696	4.13	3	145	4.2	139	187
71457	1.17	68.33	191.33	0.7	58.57	1156.41	4	273.33	4.67	1	1	2	53	2	4	28.7	2	23325.73926	22687.36922	3781.228203	0.68	2	76	3.9	116	103
71478	1.64	127.14	292.43	0.66	77.39	1353.85	3.5	445	5.75	1	4	1	43	2	1	29.3	2	35406.97294	35535.72888	5922.621479	1.53	2	163	3.9	97	56
71682	2.29	105.71	338.29	0.91	46.25	1472.09	3.5	370	8	1	1	1	69	3	4	32.1	3	7101.739553	7379.502561	1229.917094	1.56	1	30	4.3	31	50
71703	2.75	240	264	0.55	87.27	1670.27	2	480	5.5	0	0	1	53	2	3	22.9	1	26240.79131	26334.98391	4389.163985	1.34	2	26	3.7	34	146
71724	1.4	127.33	267.4	0.7	90.95	1265	3	382	4.2	1	1	1	54	2	1	26.8	2	37557.94619	39249.822	6541.637001	1.29	2	28	4	27	107
71781	1.06	119.41	214.94	0.42	112.78	1130.56	4.25	507.5	4.5	1	2	2	52	2	4	42.6	3	17152.71425	16683.28523	2780.547538	5	1	29	3.6	36	32
71802	2.22	32.61	166.3	1.55	14.71	1492.68	3.29	107.14	7.29	1	1	1	53	2	3	31.3	3	27250.10048	27216.87286	4536.145476	0.92	2	93	4.1	174	440
71829	1.13	102	173.4	0.34	90	1077.27	5	510	5.67	1	9	1	57	2	1	22.9	1	23857.32287	24256.95888	4042.826479	0.46	2	43	4.4	35	113
73557	1	102	204	0.5	102	1031.71	4	408	4	0	0	1	69	3	4	26.7	2	13281.23739	13481.0421	2246.840349	0.84	1	16	4.1	16	16
73558	2.18	92.35	683.41	2.18	42.43	1242.55	3.4	314	7.4	0	0	1	54	2	3	28.6	2	23682.05739	24471.76963	4078.628271	1.78	1	29	4.7	18	15
73559	4.9	237	1161.3	3.92	48.37	1843.24	1.25	296.25	6.13	0	0	1	72	3	3	28.9	2	57214.80332	57193.28538	9532.214229	4.51	1	16	3.7	22	13
73561	3.21	214.29	964.29	1.61	66.67	1597.67	2.8	600	9	0	0	2	73	3	3	19.7	1	63709.66707	65541.87123	10923.6452	5	2	28	4.3	36	31
73562	4.06	155.63	1011.56	2.44	38.31	1609.3	2.67	415	10.83	0	0	1	56	2	1	41.7	3	24978.1446	25344.99236	4224.165393	4.79	2	16	4.3	24	22
73564	1.88	112.5	337.5	0.56	60	1494.87	5.33	600	10	0	0	2	61	3	3	35.7	3	60325.09525	61758.65488	10293.10915	5	2	21	3.9	20	17
73566	1.83	98.67	542.67	1.28	53.82	1402.44	4.29	422.86	7.86	0	0	2	56	2	3	26.5	2	16351.78314	17480.11518	2913.352529	0.48	2	24	4.1	23	21
73567	2.86	133.57	534.29	1.71	46.75	1600	2.33	311.67	6.67	0	0	1	65	3	3	22	1	34002.623	34795.4293	5799.238217	1.2	2	20	4	29	24
73568	3.23	177.69	746.31	1.62	55	1557.78	2.6	462	8.4	0	0	2	26	1	3	20.3	1	89514.43322	91523.51605	15253.91934	5	2	23	4.5	20	13
73571	1.88	113.13	339.38	0.94	60.33	1302.33	3.2	362	6	0	0	1	76	3	3	34.4	3	46988.47028	46190.11401	7698.352334	5	1	27	4.3	28	24
73574	2.5	175	525	0.75	70	1516.28	4	700	10	0	0	2	33	2	6	22.8	1	14155.313	15397.21985	2566.203308	2.1	2	20	4.3	20	21
73576	1.5	157.78	426	0.6	105.19	1043.14	4.5	710	6.75	0	0	1	16	1	4	23.2	1	12433.74874	12665.77009	2110.961682	1.58	2	15	5.1	25	15
73577	1.16	103.13	381.56	0.81	89.19	1037.78	4.57	471.43	5.29	0	0	1	32	2	1	28.9	2	36284.65027	39735.01707	6622.502845	0.29	2	44	4.5	30	30
73579	1.62	110.48	375.62	0.97	68.24	1144.68	3.5	386.67	5.67	0	0	2	12	1	3	15.5	1	63248.98952	70708.03403	11784.67234	2.97	2	15	4.7	20	10
73580	1.65	122.94	344.24	0.82	74.64	1297.37	3.4	418	5.6	0	0	2	38	2	4	35.9	3	27388.92069	27196.63839	4532.773066	5	2	13	3.8	17	19
73581	1.93	122.86	331.71	0.58	63.7	1411.63	4.67	573.33	9	0	0	1	50	2	6	23.6	1	15902.41812	16764.26067	2794.043445	5	2	20	4.3	26	20
73584	1.26	71.61	279.29	0.88	56.92	1176.19	4.43	317.14	5.57	0	0	1	13	1	3	25.3	2	72700.38173	72182.23955	12030.37326	3.07	2	14	4.2	19	11
73585	1.9	100.95	403.81	1.14	53	1240.43	3.5	353.33	6.67	0	0	1	28	1	6	30.1	3	18063.14386	18590.96547	3098.494246	2.26	2	28	4.7	24	15
73587	2.63	79.26	562.74	2.1	30.14	1455.56	3.38	267.5	8.88	0	0	1	14	1	6	38.7	3	16220.7409	15523.09413	2587.182355	3.33	2	53	4.5	37	32
73594	5.9	100	1180	4.72	16.95	1732.61	2.5	250	14.75	0	0	1	23	1	1	24.7	1	38818.86718	45736.92425	7622.820708	0.45	2	32	4.6	39	62
73596	1.96	106.8	523.32	0.98	54.49	1434.15	5	534	9.8	0	0	2	57	2	6	38.3	3	16103.98688	16152.83824	2692.139707	5	2	73	4.1	50	17
73598	3.56	113.13	644.81	1.78	31.75	1517.39	3.2	362	11.4	0	0	1	20	1	1	31.8	3	49526.92273	59637.37435	9939.562392	5	2	17	4.6	17	19
73599	1.08	64	172.8	0.65	59.26	1062.79	4.17	266.67	4.5	0	0	2	13	1	3	17.8	1	25841.53098	27288.18104	4548.030173	1.52	2	16	4.3	21	9
73600	1.03	69.12	241.91	0.72	67.14	1057.14	4.86	335.71	5	0	0	1	37	2	4	36.8	3	19725.40805	20786.06315	3464.343858	0.63	2	24	4.2	29	50
73601	1.11	145.26	305.05	0.44	131.43	1102.38	4.75	690	5.25	0	0	1	12	1	1	20.9	1	17430.85522	18842.8694	3140.478234	3.82	2	17	4.2	29	9
73603	2.11	104.21	416.84	0.84	49.5	1500	4.75	495	10	0	0	1	35	2	6	34.9	3	16870.91643	18698.33796	3116.38966	3.77	3	146	4.1	87	53
73604	1.94	138.82	458.12	0.97	71.52	1355.81	3.4	472	6.6	0	0	2	69	3	3	24.2	1	74230.33661	74721.45795	12453.57632	2.44	2	20	4.3	22	15
73605	2.38	136.19	680.95	1.67	57.2	1393.18	3	408.57	7.14	0	0	1	13	1	3	21.1	1	58023.09034	57916.08746	9652.681243	4.25	2	24	4.4	27	8
73610	1.5	162.5	390	0.6	108.33	1190.7	4	650	6	0	0	1	43	2	3	28.9	2	73295.59025	75125.75658	12520.95943	2.03	2	33	4.3	28	43
73614	3.11	115.56	647.11	2.49	37.14	1764.86	2.25	260	7	0	0	2	55	2	3	21.6	1	27773.62904	28605.44669	4767.574448	1.29	2	18	3.7	26	13
73615	1.04	45.85	252.17	0.83	44.18	1132.5	6.63	303.75	6.88	0	0	2	65	3	1	26	2	10950.24881	10872.08006	1812.013343	1.22	1	13	4	17	13
73618	1.89	217.78	370.22	0.57	115.29	1402.44	3	653.33	5.67	0	0	2	54	2	3	32.7	3	27153.1242	27752.64177	4625.440295	5	2	30	4.1	26	50
73619	1.48	96.8	358.16	0.89	65.41	1292.86	4.17	403.33	6.17	0	0	2	36	2	1	27.3	2	49443.10405	48389.97336	8064.99556	0.84	2	48	4.2	45	86
73621	3.5	246.25	689.5	1.4	70.36	1648.78	2	492.5	7	0	0	1	80	3	3	24.6	1	36117.58118	37406.34161	6234.390268	5	2	20	4.1	20	17
73623	3.24	168.24	925.29	2.59	52	1462.22	2.13	357.5	6.88	0	0	1	32	2	3	26.3	2	69244.43797	73392.06555	12232.01093	3.27	2	72	4.5	55	52
73628	3.06	97.22	534.72	3.06	31.82	1479.07	1.8	175	5.5	0	0	1	80	3	3	23.6	1	32868.04641	34161.49025	5693.581708	3	2	23	4.3	25	42
73629	1.96	145.22	653.48	1.17	74.22	1485	3.83	556.67	7.5	0	0	2	26	1	4	36.5	3	27497.21987	27487.39914	4581.233189	3.45	2	10	4	13	9
73631	1.58	95.79	287.37	0.63	60.67	1392.31	4.75	455	7.5	0	0	2	56	2	4	39.1	3	26678.26037	29752.93684	4958.822807	0.71	2	31	3.9	47	49
73633	2.38	100	500	1.19	42	1568.29	4.2	420	10	0	0	2	43	2	3	30.5	3	69483.16115	69862.66885	11643.77814	3.56	2	15	4.1	14	21
73638	2.89	77.04	600.89	2.02	26.67	1715	3.86	297.14	11.14	0	0	2	63	3	3	24.8	1	37647.75537	38961.54232	6493.590387	2.18	1	13	4	14	15
73639	1.04	100.37	281.04	0.52	96.79	1017.78	5.4	542	5.6	0	0	1	71	3	3	30.3	3	43379.06853	42642.03769	7107.006282	1.45	2	34	4.5	30	46
73640	1.42	100	470	0.85	70.21	1104.26	5.5	550	7.83	0	0	2	67	3	4	22.1	1	15937.83892	16596.93622	2766.156036	2.23	2	11	4.7	21	12
73641	1	48	96	0.8	48	957.14	2.5	120	2.5	0	0	2	64	3	3	19.3	1	101153.8175	102099.5132	17016.58553	0.77	2	31	4.2	28	22
73642	1.5	111.25	400.5	0.75	74.17	1268.29	4.8	534	7.2	0	0	2	57	2	3	37.8	3	33644.73469	34652.39142	5775.39857	2.27	2	18	4.1	23	23
73643	2.3	95.65	506.96	1.38	41.51	1469.05	3.83	366.67	8.83	0	0	1	62	3	6	25.8	2	14746.09819	15654.36547	2609.060911	0	1	17	4.2	17	7
73645	2.2	120	660	1.1	54.55	1458.14	5	600	11	0	0	2	54	2	3	29.2	2	56722.42305	57900.2719	9650.045317	5	1	38	4.3	44	42
73647	2.45	118.18	638.18	1.23	48.15	1490.7	4.4	520	10.8	0	0	2	61	3	1	27.7	2	13036.07413	13008.28149	2168.046915	3.53	1	23	4.3	18	38
73654	2.42	100.83	584.83	1.45	41.72	1587.8	4	403.33	9.67	0	0	1	46	2	3	36.2	3	20907.52177	21039.64464	3506.607439	1	2	20	4.1	22	56
73655	1.55	89.66	403.45	1.09	57.78	1376.32	4.14	371.43	6.43	0	0	1	44	2	4	31.2	3	17166.56477	17125.17752	2854.196253	1.79	2	19	3.8	18	18
73656	3.71	282.14	1467.14	2.23	75.96	1485.11	2.33	658.33	8.67	0	0	1	54	2	3	28	2	77809.99624	78471.25453	13078.54242	4.25	2	26	4.7	21	34
73657	2.82	154.71	742.59	1.41	54.79	1527.91	3.4	526	9.6	0	0	2	19	1	1	30.4	3	17082.70955	17193.58277	2865.597129	1.45	2	10	4.3	13	13
73659	1.72	107.81	592.97	1.03	62.73	1357.14	5.33	575	9.17	0	0	2	70	3	3	46.1	3	48194.23348	48670.9942	8111.832367	1.93	2	37	4.2	27	19
73660	2.2	112.67	371.8	0.66	51.21	1434.88	5	563.33	11	0	0	1	59	2	6	24.7	1	16433.42627	17997.99711	2999.666186	1.82	2	17	4.3	17	20
73661	0.94	112.78	191.72	0.38	119.41	913.04	4.5	507.5	4.25	0	0	1	25	1	4	21	1	24511.4094	24784.59849	4130.766415	2.02	2	18	4.6	21	13
73663	2.1	127.14	559.43	1.26	60.68	1248.89	3.5	445	7.33	0	0	1	25	1	3	33	3	69362.26023	68946.2409	11491.04015	5	2	16	4.5	18	16
73665	2.44	105	462	1.22	42.95	1576.92	3.6	378	8.8	0	0	1	59	2	1	35.1	3	17889.49944	18210.21031	3035.035051	0.03	2	19	3.9	28	25
73668	2.32	118.42	521.05	0.93	51.14	1380.43	4.75	562.5	11	0	0	2	30	2	3	32.3	3	28884.38512	30352.34969	5058.724948	1.43	2	33	4.6	23	29
73671	3.06	215.56	1185.56	0.92	70.55	1582.22	6	1293.33	18.33	0	0	1	49	2	4	21.3	1	26355.01455	27110.49786	4518.41631	0.86	2	33	4.5	27	248
73672	2.53	158.82	682.94	2.02	62.79	1391.11	2.13	337.5	5.38	0	0	1	73	3	3	27	2	59598.75346	59465.07213	9910.845354	5	2	27	4.5	24	25
73673	1.83	105.83	465.67	1.47	57.73	1195.56	3	317.5	5.5	0	0	1	45	2	3	19.3	1	122492.4259	125551.0207	20925.17011	5	2	20	4.5	18	17
73675	1.9	81.33	463.6	1.52	42.81	1181.63	3.75	305	7.13	0	0	1	29	1	6	25.3	2	17562.57913	18733.93248	3122.32208	0.87	2	24	4.9	26	19
73676	1.19	85.24	213.1	0.83	71.6	1069.05	3	255.71	3.57	0	0	1	44	2	3	37.6	3	100857.7012	106739.0353	17789.83921	2.73	2	36	4.2	24	91
73677	1.2	87.5	210	0.48	72.92	1088.64	5	437.5	6	0	0	2	61	3	4	36.4	3	13072.88574	13207.28127	2201.213545	5	2	13	4.4	15	12
73678	2.29	102.92	566.04	1.6	44.91	1265.31	3.43	352.86	7.86	0	0	1	51	2	3	33.7	3	22004.08417	22191.08306	3698.513844	1.02	2	52	4.9	49	36
73680	2.1	104.5	438.9	1.26	49.76	1368.18	3.33	348.33	7	0	0	1	12	1	3	18	1	59123.95856	64069.67299	10678.27883	2.46	2	21	4.4	32	5
73684	1.74	132.63	437.68	1.04	76.36	1118.75	3.17	420	5.5	0	0	1	64	3	6	24.8	1	21780.04329	22985.77089	3830.961815	5	1	39	4.8	33	25
73688	1.91	112.73	473.45	1.15	59.05	1426.83	3.67	413.33	7	0	0	1	58	2	3	33.6	3	111416.0349	112268.2022	18711.36703	4.45	2	22	4.1	15	37
73690	2.4	199	477.6	0.96	82.92	1382.22	2.5	497.5	6	0	0	2	77	3	3	21.4	1	64291.33211	63967.66802	10661.278	3.09	2	15	4.5	32	15
73691	1.35	114.5	309.15	0.68	84.81	1104.35	4	458	5.4	0	0	1	14	1	3	18.9	1	87294.55933	89715.94924	14952.65821	1.56	2	10	4.6	23	12
73692	1.46	64.23	244.08	0.73	43.95	1213.33	5.2	334	7.6	0	0	1	65	3	1	23.8	1	19223.25297	19134.13545	3189.022575	1.61	1	18	4.5	19	12
73693	1.68	57.94	330.26	1.17	34.56	1392.5	4.86	281.43	8.14	0	0	2	78	3	3	35.2	3	19802.21497	21566.20967	3594.368278	0.78	1	18	4	26	13
73694	1.4	116.67	245	0.98	83.33	1052.27	2.14	250	3	0	0	2	66	3	3	26.8	2	76613.87562	77265.06977	12877.51163	4.51	1	24	4.4	26	21
73698	3.2	116.67	560	1.6	36.46	1548.89	3	350	9.6	0	0	1	23	1	3	29.1	2	75477.90392	75025.20432	12504.20072	2.74	2	16	4.5	22	13
73699	1.64	101.36	364.91	0.65	61.94	1176.6	5.5	557.5	9	0	0	1	20	1	3	22.7	1	33767.74547	34450.55086	5741.758477	5	2	18	4.7	21	12
73702	3.2	184	1177.6	2.56	57.5	1934.29	2.5	460	8	0	0	2	48	2	3	46.2	3	82152.11067	81166.2146	13527.70243	3.81	2	26	3.5	24	23
73703	1.36	88.57	336.57	0.81	65.26	1315.38	4.67	413.33	6.33	0	0	2	38	2	1	26.1	2	34427.41218	35886.26208	5981.04368	5	2	17	3.9	18	11
73706	2.58	58.08	389.12	2.32	22.54	1560.98	2.89	167.78	7.44	0	0	1	54	2	3	30.8	3	25346.24521	26393.19883	4398.866472	1.44	1	25	4.1	21	22
73707	1.03	80.32	257.03	0.62	77.81	1147.5	5.17	415	5.33	0	0	1	45	2	4	32.2	3	28280.4023	29082.04344	4847.00724	0	2	19	4	20	16
73708	3.11	154.74	912.95	2.17	49.83	1560.47	2.71	420	8.43	0	0	1	69	3	1	25.9	2	18961.37182	18746.99181	3124.498636	5	1	26	4.3	18	30
73709	1.82	105.29	326.41	0.91	57.74	1277.27	3.4	358	6.2	0	0	1	64	3	4	30.9	3	14122.83143	14009.29869	2334.883114	2	2	16	4.4	22	23
73714	1.41	105.86	434.03	0.42	74.88	1276.19	9.67	1023.33	13.67	0	0	2	29	1	3	26.4	2	91379.03255	96550.71925	16091.78654	5	2	13	4.2	16	6
73715	2.28	84.8	483.36	1.37	37.19	1652.63	4.17	353.33	9.5	0	0	2	38	2	3	34.6	3	107737.369	114048.3766	19008.06276	3.07	1	20	3.8	21	17
73717	1	66.5	133	0.5	66.5	1057.5	4	266	4	0	0	1	78	3	4	32.5	3	18655.90175	20230.56918	3371.761531	1.89	2	19	4	30	18
73718	2.11	66.76	520.7	2.11	31.67	1480	3.7	247	7.8	0	0	1	53	2	4	26.5	2	21581.58835	21529.55682	3588.259469	1.02	2	38	4	21	21
73723	2.11	107.22	407.44	1.27	50.79	1470.73	3	321.67	6.33	0	0	1	77	3	3	33.4	3	65915.73231	66046.13237	11007.68873	5	1	15	4.1	19	8
73724	3.59	97.65	595.65	1.79	27.21	1425.49	3.4	332	12.2	0	0	1	26	1	4	19.2	1	24440.55297	24215.0708	4035.845133	5	2	14	5.1	18	14
73725	1.5	72	324	1.05	48	1312.2	4.29	308.57	6.43	0	0	2	80	3	3	25.1	2	73783.53445	77051.18585	12841.86431	3.05	2	15	4.1	26	25
73726	2.06	138.82	485.88	0.82	67.43	1390.91	4.25	590	8.75	0	0	2	67	3	1	23.6	1	13530.84827	14157.71215	2359.618692	1.34	2	19	4.4	25	11
73728	1.37	83.33	341.67	0.68	60.98	1136.96	6	500	8.2	0	0	1	16	1	3	21.2	1	54114.05248	58071.99159	9678.665265	3.13	2	16	4.6	24	10
73729	2.25	95.83	517.5	1.35	42.59	1450	4	383.33	9	0	0	1	46	2	3	36.2	3	85445.09608	90427.67201	15071.27867	2.59	2	32	4.2	26	35
73730	6.5	112.5	1170	3.25	17.31	1911.63	3.2	360	20.8	0	0	1	48	2	1	26.4	2	35862.47315	36336.34252	6056.057087	1.28	2	22	4.3	22	20
73731	1.29	135.71	366.43	0.51	105.56	1069.57	5.25	712.5	6.75	0	0	1	12	1	3	18	1	9277.511363	11875.91996	1979.319994	4.61	2	16	4.6	27	10
73732	0.94	77.14	254.57	0.94	81.82	1052.63	3.5	270	3.3	0	0	1	80	3	3	22.5	1	22729.70222	23580.0543	3930.00905	3.18	2	12	3.8	20	15
73733	2.73	130	1066	2.46	47.56	1511.36	3.33	433.33	9.11	0	0	2	23	1	1	32	3	22652.57836	23661.87799	3943.646331	5	2	21	4.4	22	27
73736	3.43	208.57	1001.14	1.37	60.83	1758.54	3.5	730	12	0	0	1	55	2	4	30.5	3	20612.38603	21196.66826	3532.778043	5	2	20	4.1	24	16
73739	1.59	119.41	322.41	0.64	75.19	1247.73	4.25	507.5	6.75	0	0	2	46	2	3	27.5	2	19120.52642	18891.06364	3148.510607	1.47	2	16	4.4	16	9
73740	1.35	91.54	320.38	0.54	68	1131.11	6.5	595	8.75	0	0	2	57	2	6	27	2	11342.03963	12270.49216	2045.082027	2.52	2	17	4.5	24	35
73746	2.05	199.52	857.95	1.43	97.44	1304.44	3	598.57	6.14	0	0	2	64	3	3	19.1	1	26421.03769	26551.51467	4425.252445	1.22	2	13	4.5	19	15
73747	2.32	142.63	627.58	0.46	61.59	1637.5	9.5	1355	22	0	0	2	80	3	1	30.1	3	12038.54286	11835.29984	1972.549973	5	2	9	4	16	12
73749	3.6	180	648	2.16	50	1358	1.67	300	6	0	0	1	29	1	3	23.8	1	74931.34454	75764.77814	12627.46302	5	2	18	5	20	13
73751	1.89	79.43	524.23	1.32	42.12	1430.95	5	397.14	9.43	0	0	2	61	3	3	30.5	3	24606.88641	25639.5641	4273.260684	0.64	2	17	4.2	19	17
73754	2.17	120.42	626.17	1.08	55.58	1359.57	4.8	578	10.4	0	0	1	15	1	1	21.6	1	22187.27077	23351.61436	3891.935727	0.84	2	15	4.7	21	20
73756	2.25	176.67	477	1.13	78.52	1337.21	2.4	424	5.4	0	0	1	56	2	3	25.6	2	18032.60491	18162.47267	3027.078779	5	2	18	4.3	17	9
73757	3.11	151.67	849.33	1.56	48.75	1619.05	3.6	546	11.2	0	0	2	29	1	1	37.5	3	45666.59971	48041.33325	8006.888875	5	2	11	4.2	21	14
73758	3.25	151.88	789.75	1.95	46.73	1551.11	2.67	405	8.67	0	0	2	15	1	3	26.5	2	66738.78947	70474.93319	11745.8222	5	2	10	4.5	14	7
73760	2.82	224.55	696.09	1.41	79.68	1605	2.2	494	6.2	0	0	1	64	3	3	21.3	1	38259.33105	38410.20009	6401.700015	1.27	2	14	4	22	23
73761	1.68	98.57	463.29	1.01	58.72	1119.61	4.67	460	7.83	0	0	1	17	1	1	17.2	1	17366.99627	17716.21804	2952.703007	0.4	2	17	5.1	24	10
73764	1.94	128.33	449.17	0.97	66	1189.58	3.6	462	7	0	0	1	13	1	6	21.1	1	9621.350297	9687.035027	1614.505838	2.51	2	16	4.8	22	17
73765	1.68	117.73	435.59	0.5	70	1361.9	7.33	863.33	12.33	0	0	1	54	2	1	22.2	1	26556.36957	27921.39545	4653.565909	0.64	2	21	4.2	23	11
73766	3.25	147	955.5	2.6	45.23	1678.05	2.5	367.5	8.13	0	0	2	75	3	3	36	3	22543.83603	24476.49882	4079.41647	1.75	1	18	4.1	25	20
73767	1.44	123.75	284.63	0.29	86.09	1283.33	8	990	11.5	0	0	2	35	2	6	19	1	21017.54173	22861.50159	3810.250264	4.61	2	10	4.2	15	13
73770	3.31	177.69	764.08	1.98	53.72	1768.42	2.17	385	7.17	0	0	2	50	2	3	40.3	3	130319.5313	133025.6341	22170.93902	4.77	2	16	3.8	17	16
73774	3.85	133.85	669.23	1.54	34.8	1669.05	3.25	435	12.5	0	0	2	80	3	4	23.4	1	25488.3518	26155.90819	4359.318032	5	1	11	4.2	25	12
73775	1.06	132.22	251.22	0.32	125.26	1110	6	793.33	6.33	0	0	2	14	1	4	20.6	1	10356.9392	10368.15416	1728.025693	0.5	2	14	4	21	11
73778	4.71	123.53	988.24	4.24	26.25	2117.14	1.89	233.33	8.89	0	0	1	62	3	1	52.3	3	7949.392699	8566.726987	1427.787831	2.08	1	14	3.5	16	11
73779	2.28	99.6	567.72	1.37	43.68	1020	4.17	415	9.5	0	0	1	62	3	3	18.1	1	34002.623	34620.85179	5770.141966	0.04	2	18	4.5	19	14
73780	2.21	84.58	448.29	1.33	38.3	1425	4	338.33	8.83	0	0	1	78	3	3	24.1	1	82551.8095	82229.35698	13704.89283	5	2	14	4.4	20	14
73782	1.45	97.5	282.75	0.73	67.24	1213.64	4	390	5.8	1	1	1	68	3	3	23.2	1	67426.08691	68652.01435	11442.00239	1.08	3	48	4.4	80	75
73787	1.32	105.79	264.47	0.79	80.4	1227.5	3.17	335	4.17	0	0	1	71	3	4	28.2	2	10590.43918	10975.79096	1829.298493	3.07	2	21	4	20	9
73795	1.81	78.39	438.97	2.17	43.39	1321.43	2.58	202.5	4.67	0	0	1	59	2	3	29.9	2	139320.8556	146724.0207	24454.00345	5	2	39	4.2	32	22
73797	2.41	144.12	590.88	1.93	59.76	1482.5	2.13	306.25	5.13	0	0	2	57	2	3	64.7	3	20911.51779	20984.32046	3497.386743	1	1	25	4	27	167
73800	3.89	188.42	1394.32	3.12	48.38	1841.03	2.38	447.5	9.25	0	0	2	54	2	3	54.2	3	26128.79007	27915.78367	4652.630612	1.29	1	36	3.9	31	23
73802	1.53	121.58	352.58	0.76	79.66	1161.9	3.8	462	5.8	0	0	2	18	1	6	19.2	1	6113.246209	6773.564253	1128.927376	0	2	13	4.2	17	9
73805	3.52	90.95	673.05	1.76	25.81	1853.85	4.2	382	14.8	0	0	2	30	2	3	49.9	3	34555.05702	35682.92281	5947.153802	0.55	2	15	3.9	15	16
73806	1.4	91.6	320.6	0.84	65.43	1342.11	4.17	381.67	5.83	0	0	1	63	3	4	32.2	3	12192.84662	12328.21818	2054.70303	5	2	24	3.8	22	16
73807	1.7	86.09	335.74	0.68	50.77	1240	5.75	495	9.75	0	0	2	50	2	3	27.8	2	113387.7938	121020.9936	20170.1656	5	2	24	4.5	24	5
73808	2	174.38	558	1.2	87.19	1416.22	2.67	465	5.33	0	0	2	53	2	3	33.5	3	70343.14025	72416.16742	12069.36124	2.58	2	20	3.7	25	12
73809	3.93	154.29	848.57	1.96	39.27	1785.37	2.8	432	11	0	0	2	52	2	3	25.6	2	110081.0563	113325.1682	18887.52803	1.33	2	164	4.1	171	211
73810	1.78	107.39	440.3	1.07	60.24	1383.33	3.83	411.67	6.83	0	0	1	48	2	1	26.9	2	35100.90084	34962.92366	5827.153944	2.25	2	21	4.2	21	24
73813	2.29	133.75	735.63	1.38	58.36	1440.91	4	535	9.17	0	0	2	34	2	3	26.3	2	67808.78867	69519.32271	11586.55379	2.22	2	14	4.4	26	8
73815	1.29	106.43	191.57	0.51	82.78	1212.2	3.5	372.5	4.5	0	0	2	72	3	4	25	2	19721.99975	20018.2475	3336.374583	3.22	2	21	4.1	25	16
73816	1.86	113.81	443.86	0.93	61.28	1266.67	4.2	478	7.8	0	0	1	64	3	1	27.8	2	9438.944176	9424.72237	1570.787062	1.54	2	25	4.5	19	22
73820	1.67	86.67	260	0.67	52	1306.98	4.5	390	7.5	0	0	1	56	2	3	28.6	2	156804.4339	158003.7551	26333.95918	3.2	2	28	4.3	20	22
73823	1.33	100.48	281.33	0.4	75.36	1162.5	7	703.33	9.33	0	0	1	35	2	4	21.7	1	33441.91253	39799.43119	6633.238532	2.03	2	19	4	17	13
73826	0.95	94.21	169.58	0.28	99.44	1040.48	6.33	596.67	6	0	0	2	14	1	1	19.7	1	12978.30313	13061.26844	2176.878073	0.54	2	175	4.2	120	14
73831	1.13	104.33	354.73	0.68	92.06	1305.41	5	521.67	5.67	0	0	2	48	2	3	34.5	3	52818.0674	55591.5636	9265.260599	1.4	2	15	3.7	19	45
73833	1.82	134.55	538.18	0.91	74	1263.04	4.4	592	8	0	0	2	34	2	6	18.5	1	12096.43086	13157.70307	2192.950511	5	2	12	4.6	16	11
73834	2.44	130.74	862.89	1.71	53.48	1370.83	3.86	504.29	9.43	0	0	1	64	3	6	22.2	1	14169.21921	16153.09111	2692.181852	5	1	23	4.8	21	22
73835	1.57	124.78	449.22	0.63	79.72	1288.37	5.75	717.5	9	0	0	1	13	1	1	23.5	1	17677.76688	17687.2368	2947.872799	5	2	16	4.3	25	8
73837	1.43	96.09	317.09	0.86	66.97	1223.81	3.83	368.33	5.5	0	0	1	29	1	3	28.6	2	86371.45229	91459.19928	15243.19988	3.03	2	19	4.2	17	5
73839	1.87	68.06	394.77	1.5	36.38	1200	3.88	263.75	7.25	0	0	1	68	3	3	35.4	3	71246.33351	71527.28106	11921.21351	2.53	1	22	4.5	20	15
73840	2.5	196.67	590	1.75	78.67	1366.67	1.71	337.14	4.29	0	0	2	77	3	3	31.2	3	38086.99003	38568.19189	6428.031982	1.89	2	16	4.2	19	21
73841	1.81	100	380	1.09	55.26	1243.48	3.5	350	6.33	0	0	1	13	1	1	22.6	1	11592.84643	11758.63113	1959.771855	0.58	2	21	4.6	29	16
73843	1.33	71.85	258.67	0.93	53.89	1067.39	3.86	277.14	5.14	0	0	1	42	2	6	28.3	2	18336.45738	19164.88012	3194.146687	1.25	2	43	4.6	35	35
73844	1.9	229	435.1	1.9	120.53	1023.4	1	229	1.9	0	0	2	12	1	3	27.2	2	84538.63514	86591.45964	14431.90994	2.2	2	24	4.7	33	15
73845	2.62	114.29	628.57	1.83	43.64	1630	3	342.86	7.86	0	0	2	70	3	3	39.1	3	55545.40183	56247.17824	9374.529706	1.65	2	20	4	26	15
73846	2.22	135	540	1.78	60.75	1358.14	2.25	303.75	5	0	0	2	24	1	4	34.4	3	28762.60371	29700.62665	4950.104442	1.43	2	17	4.3	20	13
73847	2.06	162.94	570.29	1.24	79.14	1363.41	2.83	461.67	5.83	0	0	1	34	2	3	29.6	2	14114.42476	15153.70577	2525.617628	1.13	2	24	4.1	19	30
73848	3.17	155	589	1.58	48.95	1685	2.4	372	7.6	0	0	2	65	3	3	41.1	3	27253.87272	27901.53107	4650.255178	1.03	2	23	4	20	21
73849	1.42	117.5	399.5	0.71	82.94	1121.28	4.8	564	6.8	0	0	2	16	1	3	19.5	1	56135.31765	62146.83471	10357.80578	5	2	14	4.7	18	11
73850	2.76	130.95	759.52	1.93	47.41	1395.74	3	392.86	8.29	0	0	1	30	2	3	22.8	1	19608.43341	21052.25225	3508.708708	0.67	2	21	4.7	22	22
73851	2.13	171.33	548.27	1.71	80.31	1311.63	1.88	321.25	4	0	0	2	48	2	1	27.9	2	31765.6928	31840.20926	5306.701543	5	2	20	4.3	19	14
73852	2.6	139	722.8	1.82	53.46	1602.5	2.86	397.14	7.43	0	0	2	40	2	1	30.5	3	29877.19116	33362.99889	5560.499815	1.63	2	21	4	18	16
73853	2.15	155.5	668.65	1.08	72.33	1313.33	4	622	8.6	0	0	1	13	1	3	15.4	1	38205.6081	39908.74007	6651.456679	3.48	2	14	4.5	23	15
73855	2.91	88.48	849.45	3.78	30.42	1504.65	2.54	224.62	7.38	0	0	2	38	2	3	58.6	3	33160.51609	34845.80253	5807.633755	0.28	1	15	4.3	17	24
73859	2	72.42	478	1.8	36.21	1539.47	3.67	265.56	7.33	0	0	1	38	2	4	31.5	3	21527.63823	23151.62724	3858.60454	3.81	2	57	3.8	32	58
73861	1.52	88.57	283.43	0.76	58.13	1104.44	4.2	372	6.4	0	0	1	77	3	3	34.7	3	53266.13737	53146.66023	8857.776705	5	2	23	4.5	26	34
73862	4.69	179.38	1345.31	3.28	38.27	1971.05	2.29	410	10.71	0	0	2	61	3	3	44.2	3	68603.55003	72453.26865	12075.54477	1.28	3	17	3.8	19	32
73863	1.73	82.73	314.36	0.69	47.89	1253.19	5.5	455	9.5	0	0	1	26	1	6	22.2	1	22028.25767	22671.94354	3778.657257	4.26	2	12	4.7	19	10
73864	1.39	157.83	505.04	0.7	113.44	1168.18	4.6	726	6.4	0	0	2	62	3	3	31.5	3	63776.02034	63945.09291	10657.51549	1.21	2	27	4.4	17	44
73865	1.68	48.65	301.62	1.17	29.03	1293.18	5.29	257.14	8.86	0	0	1	48	2	3	20.9	1	23010.64255	24166.31896	4027.719826	1.04	2	19	4.4	26	28
73866	2.35	128.38	1116.89	1.41	54.6	1556.1	6.17	791.67	14.5	0	0	2	47	2	1	50.9	3	35787.27126	35135.06105	5855.843509	4.67	2	25	4.1	25	19
73870	3.24	91.9	624.95	1.62	28.38	1482.98	4.2	386	13.6	0	0	1	38	2	3	30.3	3	84120.65668	86239.25169	14373.20861	5	2	26	4.7	22	15
73872	3.85	112.5	866.25	2.31	29.22	1573.91	3.33	375	12.83	0	0	2	63	3	6	28.1	2	13318.86442	13334.83259	2222.472098	5	2	27	4.6	27	18
73873	1.35	106.15	371.54	0.94	78.86	1153.49	3.71	394.29	5	0	0	1	80	3	6	26.1	2	15526.29755	15865.94208	2644.323679	2.26	2	15	4.3	19	15
73875	2.55	122	622.2	1.79	47.84	1577.5	2.86	348.57	7.29	0	0	1	43	2	1	28.2	2	33544.72675	35835.7066	5972.617767	1.65	2	34	4	29	31
73878	1.24	84.8	262.88	0.5	68.39	1193.02	6.25	530	7.75	0	0	2	45	2	4	25.4	2	25337.60931	25581.59667	4263.599445	2.58	2	15	4.3	15	19
73879	1.27	120	504	0.89	94.29	1140.91	4.71	565.71	6	0	0	2	58	2	3	19.3	1	115439.8397	117836.9638	19639.49396	2.03	2	23	4.4	34	95
73880	1.7	77.78	357.78	0.68	45.65	1376.19	6.75	525	11.5	0	0	2	50	2	3	41.6	3	29166.12323	29784.96528	4964.160879	2.13	1	28	4.2	19	24
73881	1.15	105.19	326.07	0.8	91.61	1071.43	3.86	405.71	4.43	0	0	1	38	2	1	36.5	3	32080.7353	33474.94214	5579.157023	0.86	2	49	4.2	32	31
73882	1.71	107.5	440.75	0.85	62.93	1358.14	4.8	516	8.2	0	0	2	25	1	3	26.6	2	36093.69948	37202.01129	6200.335216	0.21	2	29	4.3	28	12
73883	2.44	111.11	733.33	1.47	45.45	1488.1	4.5	500	11	0	0	1	67	3	1	39.9	3	13846.32795	14322.56304	2387.09384	0.19	1	18	4.2	20	21
73884	2.92	123.85	470.62	1.17	42.37	1400	3.25	402.5	9.5	0	0	1	43	2	1	30.7	3	34787.69172	34650.94573	5775.157621	3.82	2	69	4.8	43	26
73886	2.56	140.63	576.56	1.28	54.88	1389.13	3.2	450	8.2	0	0	2	64	3	1	31.2	3	13972.45205	13883.92303	2313.987171	5	2	20	4.6	23	23
73887	1.19	125.24	313.1	0.6	105.2	940	4.2	526	5	0	0	1	16	1	3	30.8	3	81494.65131	80913.83157	13485.63859	2.2	2	27	5	23	23
73888	2.76	95.71	555.14	1.66	34.66	1458.7	3.5	335	9.67	0	0	1	56	2	3	33	3	131436.1029	132382.6834	22063.78057	5	1	25	4.6	27	28
73889	1.73	148	384.8	0.69	85.38	1175.51	3.75	555	6.5	0	0	1	15	1	1	18.6	1	20165.72426	26382.18638	4397.031063	0.92	2	15	4.9	22	10
73890	2.31	88.75	328.38	1.62	38.38	1578.95	2.29	202.86	5.29	0	0	1	16	1	4	42.1	3	9832.929964	9867.455188	1644.575865	0.3	2	22	3.8	21	14
73891	0.54	73.51	147.03	0.27	136	782.93	7.4	544	4	0	0	1	12	1	4	20.1	1	14184.58381	14234.38849	2372.398082	2.68	2	15	4.1	20	10
73892	1.28	134.44	309.22	0.51	105.22	1034.04	4.5	605	5.75	0	0	1	15	1	6	21.5	1	12488.16078	12021.62112	2003.603521	5	2	11	4.7	22	16
73893	2.12	134.12	482.82	1.48	63.33	1327.27	2.43	325.71	5.14	0	0	1	17	1	4	20.7	1	14727.79882	14625.64222	2437.607036	5	2	20	4.4	34	16
73896	1.55	106.82	363.18	0.62	69.12	1195.74	5.5	587.5	8.5	0	0	2	19	1	1	20.1	1	9123.495717	8854.682881	1475.78048	5	2	12	4.7	25	8
73899	2.83	57.5	391	2.27	20.29	1794.59	3	172.5	8.5	0	0	1	57	2	4	42.3	3	21443.09377	21391.39614	3565.23269	5	1	27	3.7	33	62
73901	2.17	77.83	389.13	1.09	35.8	1541.46	4.6	358	10	0	0	1	54	2	3	24.7	1	77079.55785	78616.60393	13102.76732	5	2	31	4.1	35	38
73904	1.1	111.9	257.38	0.66	102.17	870.21	3.5	391.67	3.83	0	0	1	17	1	1	20.9	1	14314.40166	14519.10624	2419.851039	0.54	2	24	4.7	26	13
73906	1.74	126.84	418.58	0.87	73.03	1415	3.8	482	6.6	0	0	2	34	2	1	28.9	2	28687.44419	28878.53359	4813.088931	0.44	2	18	4	23	17
73908	4.79	177.89	1618.84	5.75	37.14	1950	1.58	281.67	7.58	0	0	1	67	3	3	29.9	2	118939.3396	119408.3563	19901.39271	3.22	2	17	3.6	14	11
73910	1.81	106.88	309.94	0.54	58.97	1302.22	5.33	570	9.67	0	0	1	51	2	6	22.2	1	13838.67475	14051.90398	2341.983996	5	2	15	4.5	23	12
73913	2.65	87.31	602.42	2.92	32.9	1442.86	2.36	206.36	6.27	0	0	1	26	1	4	22.8	1	17358.57654	17728.68298	2954.780496	0.34	2	24	4.2	27	23
73914	2.44	103.33	454.67	0.98	42.27	1557.14	4.5	465	11	0	0	2	52	2	3	24.8	1	18455.30841	18670.39418	3111.732363	5	1	15	4.2	25	21
73915	3.6	136.5	982.8	1.8	37.92	1827.5	4	546	14.4	0	0	2	14	1	3	29.4	2	38176.18056	39103.20048	6517.20008	0.87	2	18	4	17	14
73916	6.33	313.33	1786	4.43	49.47	1671.74	1.29	402.86	8.14	0	0	1	27	1	3	32.4	3	28531.66253	29095.03369	4849.172281	0.97	2	26	4.6	22	15
73920	2.3	129.5	595.7	0.92	56.3	1308.16	5	647.5	11.5	0	0	1	18	1	1	21.1	1	25924.01218	25355.43193	4225.905322	1.83	2	15	4.9	20	20
73922	8.85	166.92	1919.62	5.31	18.87	2135	2.17	361.67	19.17	0	0	2	75	3	3	42.7	3	30776.20333	31661.28546	5276.88091	1.37	3	27	4	21	20
73924	3.27	182	891.8	1.31	55.71	1680.95	3.75	682.5	12.25	0	0	2	39	2	3	24.9	1	57223.47307	58666.98358	9777.830596	5	2	15	4.2	23	13
73925	1.86	69.05	269.29	0.93	37.18	1254.55	4.2	290	7.8	0	0	1	60	2	1	28.7	2	6363.706266	6543.269776	1090.544963	0.83	1	17	4.4	20	19
73926	2.47	144.67	535.27	1.23	58.65	1476.19	3	434	7.4	0	0	1	64	3	1	30.9	3	12910.61342	12901.58121	2150.263534	3.33	2	31	4.2	28	29
73928	1.38	106.19	307.95	0.83	76.9	1117.78	3.5	371.67	4.83	0	0	1	23	1	4	32.9	3	28112.46771	27853.10941	4642.184901	5	2	28	4.5	20	21
73930	0.93	37.33	104.53	0.75	40	920.45	3.75	140	3.5	0	0	2	70	3	4	34.4	3	22739.09002	23490.52479	3915.087465	5	3	24	4.4	20	25
73931	0.7	130	208	0.28	186.88	966.67	5.75	747.5	4	0	0	2	37	2	1	32	3	33190.67869	32483.72222	5413.953703	0.56	2	23	3.6	25	12
73934	2	143.53	488	1.2	71.76	1167.35	2.83	406.67	5.67	0	0	1	31	2	4	29.7	2	23747.62421	25298.07039	4216.345065	1.42	2	47	4.9	29	40
73935	1.96	98.26	442.17	1.17	50.22	1383.72	3.83	376.67	7.5	1	4	1	63	3	1	24.2	1	10038.82011	10059.03274	1676.505456	5	2	20	4.3	22	23
73937	1.66	78.75	417.38	0.66	47.55	1327.27	8	630	13.25	0	0	2	41	2	1	22.4	1	29229.98557	28697.27954	4782.879924	0.89	2	18	4.4	18	16
73941	0.71	70.83	120.42	0.35	100	743.48	4.8	340	3.4	0	0	1	28	1	4	26.1	2	24419.80526	24194.5145	4032.419084	2.3	2	19	4.6	24	17
73943	1.04	93.33	261.33	0.31	90	1011.11	9	840	9.33	0	0	1	19	1	1	21.2	1	10295.13654	10442.3632	1740.393867	1.97	2	15	4.5	24	11
73945	4.23	166.15	913.85	2.12	39.27	1994.59	2.6	432	11	0	0	1	66	3	3	37.6	3	89854.82565	90209.15256	15034.85876	1.74	1	24	3.7	34	22
73949	2.12	122	646.6	1.27	57.55	1251.02	4.17	508.33	8.83	0	0	1	48	2	1	32	3	27494.67731	27142.06289	4523.677148	0.73	2	20	4.9	27	21
73951	0.87	55.81	150.68	0.61	64.07	939.53	4.43	247.14	3.86	0	0	1	14	1	1	20.9	1	20717.22117	22395.45266	3732.575444	2.78	2	11	4.3	20	13
73952	2.31	151.88	561.94	0.93	65.68	1469.77	4	607.5	9.25	0	0	1	42	2	1	39.2	3	24378.67061	24882.65843	4147.109739	0.17	2	64	4.3	40	23
73953	1.5	105.5	316.5	1.05	70.33	1155.56	2.86	301.43	4.29	0	0	2	13	1	4	19.7	1	11596.14982	11361.4763	1893.579384	5	2	11	4.5	20	9
73954	2.69	156.92	549.23	1.08	58.29	1448.89	3.25	510	8.75	0	0	2	45	2	3	23.9	1	90085.10341	90653.52941	15108.92157	4.25	2	15	4.5	18	11
73957	2.04	95.36	543.54	1.43	46.84	1388.1	4	381.43	8.14	0	0	2	26	1	6	23	1	21838.29124	23549.66154	3924.943589	4.04	2	15	4.2	15	15
73958	2.41	135	715.5	1.69	56.04	1479.07	3.14	424.29	7.57	0	0	2	16	1	4	36.7	3	16347.70089	17177.98974	2862.998291	3.09	2	12	4.3	16	16
73962	1.35	119	321.3	0.81	88.15	1159.52	3.33	396.67	4.5	0	0	1	49	2	4	31.9	3	19056.23214	19218.06699	3203.011164	1.37	2	46	4.2	48	153
73963	1.27	133.08	439.15	0.76	104.85	953.85	4.33	576.67	5.5	0	0	1	16	1	6	24.5	1	18269.94214	17926.22677	2987.704462	3.14	2	47	5.2	32	23
73964	1.86	200.71	521.86	0.56	108.08	1302.27	4.67	936.67	8.67	0	0	1	45	2	4	29.9	2	28939.27647	29768.83929	4961.473215	5	2	17	4.4	20	48
73968	1.78	162.78	520.89	0.71	91.56	1275	4.5	732.5	8	0	0	1	15	1	4	20.8	1	18184.52013	18451.34447	3075.224079	4.19	2	20	4.4	34	23
73971	1.05	106.32	212.63	0.63	101	1063.41	3.17	336.67	3.33	0	0	2	15	1	4	32.6	3	14359.14917	14576.4745	2429.412417	2.37	2	19	4.1	24	13
73974	3	117.78	636	1.8	39.26	1541.86	3	353.33	9	0	0	1	34	2	1	31.2	3	56366.47018	57553.14586	9592.190976	3.45	2	24	4.3	37	21
73975	10.25	247.5	3044.25	10.25	24.15	2810	1.2	297	12.3	0	0	2	64	3	3	25.4	2	46841.96604	47535.96143	7922.660238	1.02	2	48	3	156	337
73977	2.08	164.62	444.46	0.83	79.26	1295.65	3.25	535	6.75	0	0	1	30	2	6	24.5	1	17771.28285	18167.3755	3027.895916	5	2	30	4.6	29	19
73979	1.5	117.5	282	0.6	78.33	1182.22	4	470	6	0	0	2	61	3	3	25.9	2	79840.68084	80368.92123	13394.8202	5	2	33	4.5	33	21
73980	1.5	92	276	0.9	61.33	1160.87	3.33	306.67	5	0	0	1	43	2	1	22	1	22226.89214	23744.90606	3957.484344	5	2	15	4.6	22	23
73981	2.16	129.47	530.84	1.29	60	1297.67	3.17	410	6.83	0	0	2	36	2	6	28	2	12722.0959	13251.68631	2208.614385	1.43	2	7	4.3	18	6
73982	0.67	147.62	206.67	0.4	221.43	745	3.5	516.67	2.33	0	0	1	13	1	4	26.4	2	11013.5278	14629.57526	2438.262544	0.35	2	14	4	19	13
73985	2.13	97.74	645.1	1.28	45.91	1727.78	5.17	505	11	0	0	2	43	2	1	38.4	3	30161.78058	32045.46603	5340.911005	2.78	1	13	3.6	24	23
73987	1.56	73.33	308	0.93	47.14	1208.89	4.5	330	7	0	0	1	56	2	1	34.9	3	23344.02373	23044.64071	3840.773452	1.03	2	44	4.5	41	33
73990	2.93	207.86	852.21	1.46	70.98	1527.27	2.8	582	8.2	0	0	2	50	2	6	25.5	2	17567.98569	17621.27808	2936.879681	5	3	37	4.4	26	63
73993	3.18	128.82	695.65	1.59	40.56	1719.51	3.4	438	10.8	0	0	1	57	2	3	26.7	2	24480.2851	24667.52294	4111.253824	0.64	2	27	4.1	25	19
73995	2.27	225.33	766.13	0.91	99.41	1427.27	3.75	845	8.5	0	0	2	40	2	6	23.5	1	14331.7744	15584.98242	2597.497069	3.07	2	18	4.4	24	10
73997	1.4	90.4	316.4	0.7	64.57	953.06	5	452	7	0	0	1	17	1	1	22	1	18022.89445	17627.60603	2937.934339	2.9	2	16	4.9	27	9
73998	0.62	78.08	124.92	0.18	126.88	828.57	8.67	676.67	5.33	0	0	2	32	2	4	28	2	20821.77355	20675.59552	3445.932587	1.68	2	17	4.2	18	21
73999	1.43	175	350	0.57	122.5	1190.7	3.5	612.5	5	0	0	1	66	3	3	26.2	2	95025.81486	98481.29496	16413.54916	5	2	19	4.3	25	17
74000	2.05	146.67	630.67	1.64	71.63	1241.3	2.63	385	5.38	0	0	1	14	1	3	17.3	1	23520.46884	24075.54654	4012.59109	0.93	2	16	4.6	26	10
74001	3.34	106.9	1036.9	2.68	31.96	1805.13	3.63	387.5	12.13	0	0	1	48	2	4	42.4	3	18058.79287	18570.69051	3095.115085	0.86	1	24	3.9	20	25
74002	3.5	343.75	962.5	1.4	98.21	1590.48	2	687.5	7	0	0	1	63	3	4	39	3	10245.07186	10162.71223	1693.785372	4.04	2	24	4.2	25	25
74003	1.68	68.71	357.29	1.17	40.96	1608.57	4.43	304.29	7.43	0	0	2	68	3	4	35	3	18888.57756	18721.49962	3120.249937	0.77	1	17	3.5	17	26
74004	2.65	126.15	870.46	1.59	47.54	1653.66	4.33	546.67	11.5	0	0	2	31	2	4	31.2	3	22614.55986	22455.79568	3742.632614	2.15	2	14	4.1	17	9
74005	1.97	63.79	363.62	1.18	32.46	1261.22	4.83	308.33	9.5	0	0	1	23	1	3	20.7	1	33348.22381	34145.62733	5690.937888	1.2	2	23	4.9	24	20
74006	2.33	133.33	653.33	1.4	57.14	1476.19	3.5	466.67	8.17	0	0	2	34	2	4	35.7	3	32321.86592	31747.95459	5291.325764	1.61	2	21	4.2	20	26
74007	8.5	547.5	1861.5	3.4	64.41	2169.44	1	547.5	8.5	0	0	2	71	3	3	33.3	3	63863.90034	64388.17298	10731.36216	2.58	2	15	3.6	23	11
74008	1.09	65.45	314.18	0.65	60	1128.57	7.33	480	8	0	0	2	49	2	3	31.4	3	102643.2448	103158.1186	17193.01977	3.18	2	16	4.2	18	10
74011	1.68	59.64	280.32	1.34	35.53	1346.34	3.5	208.75	5.88	0	0	1	55	2	4	29.6	2	22021.37512	21968.2833	3661.38055	5	1	15	4.1	23	19
74012	3	176.92	690	1.5	58.97	1875	2.6	460	7.8	0	0	2	68	3	1	30.4	3	12757.3366	13348.36485	2224.727474	1.27	1	24	3.6	24	22
74013	3.31	127.5	675.75	1.66	38.49	1714.63	3.2	408	10.6	0	0	2	56	2	3	23.1	1	117280.0867	119715.4237	19952.57062	5	2	12	4.1	15	11
74014	1.95	96.5	376.35	0.98	49.49	1212.24	4	386	7.8	0	0	1	60	2	1	28.7	2	7037.582072	7279.634949	1213.272492	5	1	44	4.9	30	26
74017	1.21	92.06	377.44	1.09	76.34	993.75	3.78	347.78	4.56	0	0	2	18	1	6	31.9	3	5874.20993	6366.734967	1061.122495	3.05	2	17	4.8	20	12
74018	1.27	55.45	232.91	0.89	43.57	1155.81	4.71	261.43	6	0	0	1	22	1	4	35	3	33348.26055	33040.59819	5506.766364	0.26	2	25	4.3	20	38
74019	2.67	198.33	952	1.6	74.38	1421.74	3	595	8	0	0	2	17	1	1	19.2	1	9830.200555	9893.041251	1648.840209	0.1	2	11	4.6	17	13
74021	1.85	43.66	331.8	1.67	23.55	1261.7	4.56	198.89	8.44	0	0	1	16	1	1	25.4	2	22390.65967	22376.11859	3729.353098	1.06	2	22	4.7	16	12
74022	2.25	107	481.5	0.9	47.56	1375.56	5	535	11.25	0	0	2	66	3	1	30.8	3	14454.09628	14210.0722	2368.345367	0.35	2	29	4.5	31	25
74023	2.8	140	784	1.68	50	1506.67	3.33	466.67	9.33	0	0	1	19	1	3	26.4	2	87185.74717	87075.52594	14512.58766	3.87	2	21	4.5	29	9
74025	2.4	153.5	736.8	1.2	63.96	1536.59	4	614	9.6	0	0	1	45	2	3	27.7	2	22855.38641	23406.33672	3901.05612	1.63	2	17	4.1	26	18
74027	0.57	114.29	91.43	0.17	200	743.18	4.67	533.33	2.67	0	0	1	42	2	4	20.5	1	34060.31498	33978.19822	5663.033036	2.19	2	16	4.4	24	16
74028	1.17	129.44	271.83	0.23	110.95	1515.15	9	1165	10.5	0	0	2	57	2	4	20.8	1	31251.38882	31552.32265	5258.720442	1.05	1	8	3.3	15	18
74029	2.74	108.15	800.3	1.37	39.46	1472.34	5.4	584	14.8	0	0	1	22	1	4	25.2	2	17271.75397	17645.4893	2940.914883	3	2	26	4.7	31	15
74031	0.81	103.75	134.88	0.33	127.69	962.5	4	415	3.25	0	0	2	19	1	4	19	1	11247.738	11427.253	1904.542166	2.29	2	17	4	24	22
74036	1.8	93.33	252	0.72	51.85	1320.93	3.75	350	6.75	0	0	1	43	2	4	35.6	3	30248.61105	30175.684	5029.280667	5	2	36	4.3	26	76
74038	1.33	129.05	361.33	0.53	96.79	1290	5.25	677.5	7	0	0	2	54	2	4	38.4	3	21574.29197	21742.43906	3623.739843	0.13	2	23	4	19	14
74041	1.39	92.22	230.56	1.11	66.4	1011.11	2.25	207.5	3.13	0	0	1	60	2	1	27.4	2	13833.93609	14908.2525	2484.70875	5	1	37	4.5	41	36
74044	0.79	87.92	167.04	0.71	111.05	858.54	2.67	234.44	2.11	0	0	1	73	3	3	18	1	11017.77512	10830.57793	1805.096322	0.86	2	20	4.1	28	56
74045	2.36	101.39	861.81	2.13	42.94	1380.43	4	405.56	9.44	0	0	1	38	2	1	42.7	3	48613.38807	54135.53566	9022.589276	2.86	2	31	4.6	26	41
74046	1.81	130.63	378.81	0.91	72.07	1342.5	3.2	418	5.8	0	0	2	41	2	3	23.7	1	54512.96249	54856.93262	9142.822103	5	2	13	4	19	8
74047	1.67	105	315	0.83	63	1464.86	3.6	378	6	0	0	2	40	2	1	26.4	2	23360.21533	23589.70949	3931.618249	0.67	2	28	3.7	23	13
74048	4.7	152	714.4	2.35	32.34	1832.5	2	304	9.4	0	0	1	80	3	3	26.4	2	31819.32965	32659.37376	5443.228959	1.78	2	18	4	28	14
74051	2.16	99.38	685.69	1.29	46.09	1441.86	5.33	530	11.5	0	0	2	20	1	6	27.7	2	23961.53937	24888.58267	4148.097111	5	2	38	4.3	26	31
74054	1.36	176.43	335.21	0.54	130	1183.33	3.5	617.5	4.75	0	0	2	40	2	3	23.9	1	73461.79139	84369.2795	14061.54658	3.28	2	16	4.2	18	11
74056	1.78	76.09	311.96	1.07	42.68	1320.93	3.83	291.67	6.83	0	0	1	38	2	1	29.9	2	43577.79238	44097.92958	7349.654929	0.56	2	47	4.3	28	23
74057	1.83	97.83	410.87	1.1	53.57	1373.17	3.83	375	7	0	0	2	63	3	4	47.2	3	15890.83648	15920.38094	2653.396824	2.19	2	13	4.1	16	16
74058	2.25	126.25	454.5	1.13	56.11	1602.63	3.2	404	7.2	0	0	2	60	2	4	34.2	3	11603.05447	12082.89002	2013.815004	1.15	2	183	3.8	60	423
74059	3.07	122.67	564.27	0.92	40	1531.11	5	613.33	15.33	0	0	1	57	2	3	28.2	2	74056.83009	73327.20825	12221.20137	5	2	20	4.5	15	19
74061	0.82	103.64	186.55	0.25	126.67	967.44	7.33	760	6	0	0	2	12	1	4	17.6	1	11374.54974	11805.14371	1967.523952	0.75	2	13	4.3	21	10
74062	1.91	51.3	225.74	0.96	26.82	1364.29	4.6	236	8.8	0	0	2	67	3	6	31.7	3	13318.86442	14015.35785	2335.892975	0.81	1	21	4.2	30	34
74064	1.04	134.4	349.44	0.52	129.23	1034.09	5	672	5.2	0	0	1	17	1	6	16.1	1	9849.532941	10143.02442	1690.504069	0.83	2	9	4.4	17	15
74065	1.44	128.75	296.13	0.58	89.57	1190.7	4	515	5.75	0	0	2	71	3	3	23	1	36060.13652	36416.86087	6069.476812	3.92	2	21	4.3	26	22
74070	2.67	145	696	1.33	54.38	1331.91	3.6	522	9.6	0	0	2	59	2	3	40.7	3	107581.8782	109864.533	18310.7555	5	2	17	4.7	18	23
74072	4.44	136.67	546.67	3.56	30.75	1614.29	1.13	153.75	5	0	0	1	63	3	4	24.3	1	16445.22666	17371.96778	2895.327964	1.29	2	26	4.2	35	42
74077	3.57	92.17	755.83	3.57	25.85	1671.43	2.3	212	8.2	0	0	1	26	1	3	27.3	2	46076.43562	46588.92675	7764.821125	2.02	2	26	4.2	22	15
74078	1.94	101.25	313.88	1.16	52.26	1327.91	2.67	270	5.17	0	0	1	63	3	3	23.9	1	88531.36491	89256.36076	14876.06013	5	2	18	4.3	21	17
74081	2.71	111.18	511.41	2.16	41.09	1570.73	2.13	236.25	5.75	0	0	1	80	3	3	30.2	3	27609.52987	28642.44359	4773.740598	1.39	2	18	4.1	29	19
74083	0.96	70.43	154.96	0.38	73.64	1014.63	5.75	405	5.5	0	0	2	67	3	4	30.1	3	17120.2652	18555.6982	3092.616367	2.57	2	13	4.1	21	12
74085	3.73	118.67	664.53	3.36	31.79	1695	1.67	197.78	6.22	0	0	2	80	3	3	32.1	3	18933.3515	21216.89593	3536.149321	1.18	2	31	4	26	29
74087	1.91	126.36	530.73	0.95	66.19	1258.7	4.4	556	8.4	0	0	2	59	2	1	25.9	2	22091.80433	21986.89807	3664.483011	3.79	1	16	4.6	18	11
74091	2.78	84.35	539.83	1.95	30.31	1731.58	3.29	277.14	9.14	0	0	2	19	1	3	29.8	2	13479.17346	14211.12441	2368.520736	2.65	2	23	3.8	21	25
74097	1.75	117.5	329	0.88	67.14	1259.52	3.2	376	5.6	0	0	2	40	2	3	37	3	59781.50555	62115.75663	10352.6261	3.17	2	12	4.2	16	10
74099	1.28	114.44	263.22	0.51	89.57	1102.17	4.5	515	5.75	0	0	1	44	2	1	28.7	2	23963.86902	25195.63759	4199.272932	0.82	2	28	4.6	30	21
74101	2.84	105.6	749.76	1.7	37.18	1576.74	4.17	440	11.83	0	0	2	34	2	3	27.7	2	15416.9906	16531.55861	2755.259768	0.38	2	43	4.3	27	49
74102	2.65	121.92	841.27	1.33	45.94	1651.22	5.2	634	13.8	0	0	2	18	1	4	43.8	3	13675.38016	14441.69693	2406.949489	1.61	2	39	4.1	79	15
74103	1.61	72.68	479.71	1.61	45.15	1204.44	4.1	298	6.6	0	0	2	17	1	1	27.1	2	11580.11933	12558.89806	2093.149676	0.98	2	42	4.5	27	9
74109	2.6	130	676	0.78	50	1322.45	6.67	866.67	17.33	0	0	2	59	2	3	24.9	1	74348.92246	74607.76546	12434.62758	1.77	2	22	4.9	23	14
74110	1.71	95.42	391.21	1.54	55.85	1147.73	2.67	254.44	4.56	0	0	1	60	2	1	24.3	1	11563.52403	11432.78516	1905.464193	1.12	2	41	4.4	38	22
74112	2	149	596	0.8	74.5	1613.16	5	745	10	0	0	2	28	1	1	39.9	3	35194.78661	39245.21802	6540.869669	0.5	2	14	3.8	15	16
74113	2.21	148.95	625.58	0.66	67.38	1382.98	6.33	943.33	14	0	0	1	17	1	3	28.1	2	27210.79275	27707.32318	4617.887197	0.84	2	23	4.7	33	16
74116	1.37	61.67	252.83	1.23	45.12	1195.24	3.33	205.56	4.56	0	0	1	25	1	1	30.3	3	51166.90002	56451.33362	9408.555603	1.52	2	18	4.2	17	10
74118	2.38	123.33	616.67	0.71	51.8	1481.82	7	863.33	16.67	0	0	2	35	2	1	27.3	2	36433.53188	35978.7593	5996.459883	2.9	2	17	4.4	20	10
74119	2	94.55	416	0.6	47.27	1560	7.33	693.33	14.67	0	0	2	32	2	1	36.1	3	36777.34803	40939.56769	6823.261282	1.38	2	18	4	16	49
74120	1.34	78.75	338.63	0.94	58.6	1231.71	4.57	360	6.14	0	0	1	80	3	3	31.2	3	40434.91227	41502.4115	6917.068583	1.27	2	24	4.1	25	18
74124	1.26	127.89	306.95	0.38	101.25	1312.5	6.33	810	8	0	0	2	28	1	1	23	1	34900.82243	38917.42263	6486.237105	1.29	2	12	4	18	10
74125	2.17	101.38	638.69	1.09	46.67	1519.05	5.8	588	12.6	0	0	2	39	2	3	35.5	3	24751.89737	26541.33044	4423.555074	5	2	17	4.2	17	13
74126	4.55	170	850	1.36	37.4	1874.36	3.67	623.33	16.67	0	0	2	53	2	4	42.6	3	20391.44855	22741.56832	3790.261386	3.92	2	16	3.9	25	11
74127	1.38	173.33	572	0.96	126.06	1284.62	3.43	594.29	4.71	0	0	2	33	2	4	28.1	2	27973.20376	31939.47656	5323.246093	0.57	2	14	3.9	14	13
74129	1.45	73.79	309.93	0.72	50.95	1314.63	5.8	428	8.4	0	0	1	56	2	6	25.8	2	19024.05928	19883.54718	3313.924531	1.22	2	29	4.1	26	13
74130	0.81	89.23	187.38	0.4	110.48	911.9	5.2	464	4.2	0	0	1	12	1	4	14.5	1	14129.78132	14031.77275	2338.628792	1.88	2	16	4.2	26	11
74131	1.91	116.82	490.64	0.76	61.19	1472.5	5.5	642.5	10.5	0	0	2	24	1	1	29.5	2	31561.66156	33202.91658	5533.819431	3.58	2	11	4	17	10
74133	1.87	117.39	504.78	1.12	62.79	1395.24	3.83	450	7.17	0	0	2	14	1	1	21.5	1	19926.37476	19339.26808	3223.211347	1.2	2	16	4.2	21	4
74137	4.4	90.5	796.4	3.52	20.57	1780.95	2.5	226.25	11	0	0	1	17	1	1	21.6	1	19785.02176	19949.95167	3324.991946	0.94	2	28	4.2	36	16
74138	3	88.57	558	2.1	29.52	1667.5	3	265.71	9	0	0	1	69	3	1	32.4	3	13846.32795	13779.35685	2296.559474	1.64	2	12	4	16	59
74139	0.74	73.16	102.42	0.29	99.29	828.89	4.75	347.5	3.5	0	0	2	63	3	6	21.1	1	16108.78028	16166.07917	2694.346529	0	2	27	4.5	26	46
74141	3.63	137.37	947.84	2.54	37.83	1872.97	2.71	372.86	9.86	0	0	2	71	3	3	43	3	45433.36911	46076.93888	7679.489814	5	1	15	3.7	18	13
74143	1.44	119.44	310.56	0.58	82.69	1100	4.5	537.5	6.5	0	0	1	30	2	3	26.1	2	106819.6546	109509.9282	18251.65471	5	2	23	4.8	33	28
74144	0.93	88.15	220.37	0.56	95.2	977.27	4.5	396.67	4.17	0	0	1	51	2	1	31.1	3	37198.80874	37545.02939	6257.504898	3.79	2	27	4.4	23	27
74146	0.96	84.62	211.54	0.48	88	1070.73	5.2	440	5	0	0	1	50	2	4	23.9	1	15738.5924	15700.64788	2616.774646	0.57	2	24	4.1	25	61
74147	2.88	154.38	710.13	2.01	53.7	1652.63	2.29	352.86	6.57	0	0	2	79	3	3	36.2	3	26555.32201	26706.99242	4451.165403	0.97	2	14	3.8	19	11
74148	2	99.17	476	1	49.58	1226	4.8	476	9.6	0	0	2	42	2	3	30.9	3	93308.45923	93776.50843	15629.41807	1.42	2	12	5	19	66
74149	1.17	118.7	320.48	0.47	101.11	1242.5	5.75	682.5	6.75	0	0	2	54	2	1	27.3	2	21822.54461	24196.74957	4032.791595	0.77	2	12	4	14	11
74150	0.91	66.47	206.06	0.55	72.9	942.22	5.67	376.67	5.17	0	0	2	20	1	3	21.9	1	58373.27441	59656.96045	9942.826742	2.27	2	12	4.5	19	12
74152	2.28	82.78	339.39	1.59	36.34	1543.24	2.57	212.86	5.86	0	0	2	74	3	4	25.8	2	21674.74839	22976.55189	3829.425314	0.85	2	40	3.7	41	159
74153	1.88	126.47	404.71	1.13	67.19	1251.11	2.83	358.33	5.33	0	0	2	59	2	3	27.9	2	98723.95253	100773.9689	16795.66148	5	2	22	4.5	33	24
74154	0.95	123.68	222.63	0.57	130.56	1026.32	3.17	391.67	3	0	0	2	52	2	4	49.2	3	27252.59677	27799.26184	4633.210307	2.43	2	13	3.8	14	13
74158	1.33	207.22	497.33	0.67	155.42	1283.78	3.6	746	4.8	0	0	2	19	1	4	22.5	1	12586.67318	13629.86175	2271.643626	1.06	2	15	3.7	22	7
74159	0.91	41.4	161.44	0.45	45.64	1030.95	8.6	356	7.8	0	0	1	32	2	4	30.6	3	26438.46889	27860.09204	4643.348673	5	2	40	4.2	27	56
74160	1.85	113.5	419.95	0.74	61.35	1379.07	5	567.5	9.25	0	0	2	66	3	1	33.3	3	14241.69104	14901.4872	2483.5812	3.4	1	16	4.3	29	16
74161	1.37	170.53	443.37	0.55	124.62	1255	4.75	810	6.5	0	0	2	16	1	3	23.2	1	14143.05733	14285.67516	2380.945859	0.65	2	16	4	22	14
74164	3	225	1215	1.8	75	1657.5	3	675	9	0	0	2	38	2	1	24.5	1	54588.64132	53425.91145	8904.318575	1.43	2	12	4	20	14
74166	1.73	120	456	0.86	69.47	1204.55	4.4	528	7.6	0	0	2	28	1	3	22.9	1	69277.6713	72662.22406	12110.37068	0.3	2	21	4.4	23	11
74168	1.63	135.63	352.63	0.98	83.46	1211.36	2.67	361.67	4.33	0	0	1	14	1	1	19.7	1	20920.0081	21944.4829	3657.413817	0.74	2	15	4.4	20	11
74169	2.95	142	837.8	2.07	48.14	1410.42	2.86	405.71	8.43	0	0	1	22	1	4	35.6	3	21735.86549	21535.33606	3589.222676	2.53	2	10	4.8	15	14
74171	1.68	115.91	428.86	0.67	68.92	1140	5.5	637.5	9.25	0	0	1	17	1	6	20	1	12287.00744	12028.66739	2004.777899	3.07	2	13	5	19	13
74172	3.14	155.24	1024.57	1.57	49.39	1519.57	4.2	652	13.2	0	0	2	33	2	3	25.6	2	23303.90469	24488.25763	4081.376271	1.54	2	17	4.6	23	17
74173	5.14	165.71	1193.14	2.06	32.22	1800	3.5	580	18	0	0	2	43	2	1	19.8	1	25833.62825	27447.00878	4574.501464	1.23	2	19	4.3	21	16
74175	3.12	144.71	766.94	1.87	46.42	1526.67	2.83	410	8.83	0	0	2	80	3	3	28.9	2	29157.83002	30960.04409	5160.007348	0.85	2	14	4.5	24	25
74176	0.76	156.67	250.67	0.23	205.63	822.73	7	1096.67	5.33	0	0	2	51	2	6	21	1	11949.44308	12994.33379	2165.722299	0.5	2	47	4.4	30	75
74178	1.73	117.73	447.36	1.04	68.16	1400	3.67	431.67	6.33	0	0	2	53	2	4	29.7	2	31377.1934	30984.6729	5164.11215	5	2	17	4.1	25	14
74179	1.53	112.67	259.13	0.92	73.48	1217.07	2.5	281.67	3.83	0	0	1	17	1	4	22.8	1	13431.18989	14798.51005	2466.418341	4.38	2	17	4.1	23	12
74180	2.1	102.5	430.5	1.26	48.81	1402.33	3.33	341.67	7	0	0	2	63	3	3	31.8	3	104219.0847	105193.4378	17532.23964	3.81	2	15	4.3	21	10
74181	1.75	126.25	353.5	0.88	72.14	1352.38	3.2	404	5.6	0	0	1	38	2	3	35.3	3	17423.98758	17862.81408	2977.13568	1.48	2	17	4.2	12	20
74184	1.69	125.63	339.19	0.51	74.44	1385.71	5.33	670	9	0	0	2	55	2	6	19.9	1	19525.00193	19584.23093	3264.038488	5	2	16	4.2	20	38
74186	2.08	98.85	533.77	0.83	47.59	1356.52	6.5	642.5	13.5	0	0	2	29	1	3	16.8	1	36123.84535	38662.89619	6443.816032	1.27	2	15	4.6	21	14
74187	1.81	235.63	683.31	0.73	130	1342.86	4	942.5	7.25	0	0	2	23	1	4	28.2	2	30571.92122	30895.02683	5149.171138	5	2	22	4.2	23	11
74188	2.84	86.84	468.95	1.99	30.56	1488.37	2.71	235.71	7.71	0	0	1	80	3	3	23.8	1	38414.06441	42843.76743	7140.627905	5	2	12	4.3	17	15
74191	1.23	107.27	289.64	0.74	87.41	1286.49	3.67	393.33	4.5	0	0	2	39	2	4	27.3	2	27927.43948	27995.57126	4665.928544	0.07	2	11	3.7	16	19
74193	2.94	141.67	750.83	1.47	48.11	1572.09	3.6	510	10.6	0	0	2	66	3	3	38.7	3	20706.23934	22477.60572	3746.267619	1.04	2	32	4.3	30	60
74198	2.75	97.92	646.25	1.93	35.61	1539.53	3.43	335.71	9.43	0	0	2	66	3	1	29.4	2	11044.80962	11179.85482	1863.309137	3.48	2	28	4.3	29	19
74203	1.54	102.5	379.25	0.46	66.49	1505.26	8	820	12.33	0	0	2	51	2	4	24.6	1	34700.46956	34970.92029	5828.486715	1.53	1	14	3.8	18	20
74205	1.32	87.2	287.76	0.66	66.06	1136.36	5	436	6.6	0	0	1	65	3	6	22.2	1	6378.809847	6858.045662	1143.00761	5	1	24	4.4	25	36
74206	1.63	90	234	0.65	55.38	1131.25	4	360	6.5	0	0	1	16	1	3	18.9	1	87000.32916	94277.89978	15712.9833	5	2	18	4.8	19	21
74207	1.58	130	390	0.95	82.33	1232.56	3.17	411.67	5	0	0	2	32	2	3	27.6	2	84843.35834	86176.52622	14362.75437	2.82	2	24	4.3	23	7
74214	2.29	175	560	1.14	76.56	1287.23	2.8	490	6.4	0	0	2	47	2	1	28.7	2	29877.19116	31241.08321	5206.847202	5	1	23	4.7	20	27
74219	3.56	131.88	751.69	2.49	37.02	1508.89	2.29	301.43	8.14	0	0	1	74	3	6	21.9	1	13248.83852	13338.53102	2223.088503	5	2	13	4.5	21	9
74220	1	94.62	246	0.4	94.62	928	6.5	615	6.5	0	0	1	14	1	3	26.6	2	34409.89805	36745.34639	6124.224399	1.18	2	17	5	19	13
74222	1.95	103.5	403.65	0.98	53.08	1225	4	414	7.8	0	0	1	45	2	3	23.8	1	26555.15535	28451.54529	4741.924216	1.63	2	51	4.4	35	16
74224	2.08	196.67	491.67	1.04	94.4	1361.9	2.4	472	5	0	0	1	66	3	3	22.9	1	23856.69844	24993.07714	4165.512857	1.16	2	28	4.2	20	101
74225	1.18	112.73	439.64	0.95	95.38	1097.44	4.13	465	4.88	0	0	2	67	3	1	30.4	3	11044.80962	10965.96584	1827.660974	1.74	2	14	3.9	18	14
74226	1.77	110	429	0.53	62.05	1433.33	7.33	806.67	13	0	0	2	20	1	6	18.1	1	32007.74559	34747.82207	5791.303679	0	2	17	4.2	24	13
74227	1.53	111.05	322.05	0.76	72.76	1292.86	3.8	422	5.8	0	0	2	78	3	4	34.1	3	14501.26841	15061.61017	2510.268361	0.86	2	13	4.2	18	51
74229	0.7	151	211.4	0.21	215.71	892.86	6.67	1006.67	4.67	0	0	2	17	1	4	18.9	1	14263.68441	14479.56489	2413.260815	3.82	2	9	4.2	14	14
74230	2.16	150	615	1.08	69.51	1312.77	3.8	570	8.2	0	0	1	44	2	1	28.9	2	42677.84167	46362.8631	7727.143851	3.07	2	41	4.7	33	128
74231	0.68	151.82	227.73	0.34	222.67	852.38	4.4	668	3	0	0	2	67	3	4	31.1	3	22314.83937	22544.24661	3757.374435	2.44	2	12	4.2	17	39
74232	1.24	93.1	335.17	0.74	75	1092.86	4.83	450	6	0	0	2	29	1	3	19.2	1	68242.19454	72104.42902	12017.40484	1.13	2	16	4.2	13	17
74233	0.57	46.94	131.43	0.4	82.14	746.51	7	328.57	4	0	0	2	19	1	1	19.8	1	25684.19967	26734.52572	4455.754287	0.51	2	15	4.3	18	14
74235	1.76	77.63	520.13	1.23	44.03	1500	5.43	421.43	9.57	0	0	2	27	1	1	39.8	3	37256.82438	39194.23664	6532.372774	1.61	2	12	3.9	16	9
74237	2.67	114.24	1005.33	1.87	42.84	1869.44	4.71	538.57	12.57	0	0	2	51	2	3	47.7	3	32977.44745	33949.29978	5658.216629	5	2	10	3.6	14	11
74239	2.09	85.45	393.09	1.05	40.87	1459.52	4.4	376	9.2	0	0	2	35	2	3	22.7	1	87768.99138	89983.03842	14997.17307	5	2	14	4.2	18	11
74241	1.55	70	238	1.08	45.29	1144.44	3.14	220	4.86	0	0	1	72	3	3	29.6	2	15838.41928	15869.75218	2644.958696	3.22	3	24	4.5	18	14
74243	1.85	74.62	358.15	0.74	40.42	1525.64	6.5	485	12	0	0	2	33	2	1	37.5	3	35269.47184	34829.22934	5804.871557	1.91	2	11	3.9	12	9
74247	2.77	118.46	426.46	1.94	42.78	1548.78	1.86	220	5.14	0	0	1	74	3	3	21.1	1	45688.37944	44912.11233	7485.352055	4.77	2	14	4.1	18	13
74249	1.47	167.33	368.13	0.44	114.09	1261.9	5	836.67	7.33	0	0	2	16	1	6	21.1	1	6744.291206	7107.554104	1184.592351	5	2	17	4.2	21	13
74251	3.11	129.44	724.89	1.87	41.61	1575	3	388.33	9.33	0	0	1	20	1	3	22.9	1	90270.03446	93643.33638	15607.22273	0.98	2	16	4.4	18	14
74252	1.76	143.53	430.59	1.41	81.33	1104.55	2.13	305	3.75	0	0	2	18	1	3	22.1	1	90555.18101	96011.21152	16001.86859	1.56	2	10	4.4	17	9
74254	1.42	48.06	211.48	0.85	33.86	1278.57	5.17	248.33	7.33	0	0	1	71	3	3	39.3	3	44731.68689	44595.30466	7432.550776	3.17	2	23	4.2	24	19
74256	1.56	135	337.5	0.47	86.4	1197.83	5.33	720	8.33	0	0	1	17	1	6	23.5	1	8098.694589	8335.812244	1389.302041	0.04	2	42	4.6	43	22
74259	1.39	74.47	394.71	0.84	53.4	1195.45	6.33	471.67	8.83	0	0	2	39	2	1	29.4	2	37174.80971	38750.07964	6458.346607	1.68	2	23	4.4	25	46
74262	2.36	97.73	508.18	1.18	41.35	1465.12	4.4	430	10.4	0	0	2	70	3	3	27.4	2	18920.0104	20605.41772	3434.236286	0.74	1	15	4.3	20	11
74265	1.48	107.83	366.61	0.89	72.94	1181.82	3.83	413.33	5.67	0	0	2	36	2	1	21.8	1	30859.35605	32683.90974	5447.318291	0.61	2	16	4.4	21	23
74268	1.71	114.58	469.79	0.85	67.07	1369.05	4.8	550	8.2	0	0	2	62	3	3	24.4	1	43353.30919	42995.11492	7165.852487	0.46	2	23	4.2	24	18
74270	2.11	117.22	445.44	1.06	55.53	1669.44	3.6	422	7.6	0	0	2	51	2	3	34.7	3	90999.11236	92888.72135	15481.45356	5	2	92	3.6	53	245
74271	1.73	141.82	538.91	1.21	82.11	1256.82	3.14	445.71	5.43	0	0	1	13	1	1	37.1	3	11178.8162	11081.09892	1846.84982	0.95	2	19	4.4	19	20
74273	1	98	294	0.7	98	923.4	4.29	420	4.29	0	0	1	16	1	3	18.9	1	50563.80509	50517.03748	8419.506246	2.66	2	14	4.7	24	9
74274	0.96	95.2	228.48	0.38	99.17	1000	6.25	595	6	0	0	1	16	1	4	22.6	1	10071.29574	10254.31281	1709.052135	1.79	2	13	4.3	17	22
74275	2.23	110.91	543.45	0.89	49.8	1526.19	5.5	610	12.25	0	0	2	29	1	3	20.9	1	17743.42925	18339.10658	3056.517764	0.86	2	13	4.2	16	9
74276	1.63	114.58	446.88	0.98	70.51	1240.91	4	458.33	6.5	0	0	2	62	3	1	44.9	3	15174.74641	15514.92389	2585.820649	1.03	2	20	4.4	21	24
74277	2.06	104.69	690.94	2.48	50.76	1317.78	2.67	279.17	5.5	0	0	1	16	1	1	26.1	2	11374.87428	11125.39404	1854.232341	2.69	2	24	4.5	21	24
74278	1.33	97.92	313.33	0.8	73.44	1140.91	4	391.67	5.33	0	0	2	42	2	6	22.1	1	17911.12863	18651.7229	3108.620483	3.93	2	38	4.4	33	12
74279	1.92	127.69	638.46	1.54	66.4	1256.52	3.25	415	6.25	0	0	2	21	1	3	20.9	1	103699.2418	104185.2345	17364.20575	1.03	2	34	4.6	31	18
74281	1.09	93.91	234.78	0.43	86.4	947.92	5.75	540	6.25	0	0	1	27	1	3	21.3	1	78135.83311	77667.19184	12944.53197	4.19	2	15	4.8	19	24
74283	1.22	81.88	319.31	0.61	67.18	1147.73	6.4	524	7.8	0	0	2	49	2	1	28.3	2	27248.60011	29439.4639	4906.577316	2.86	2	20	4.4	19	24
74284	3.59	115.29	703.29	3.23	32.13	1665.85	1.89	217.78	6.78	0	0	1	58	2	4	42.7	3	22927.19059	26586.96639	4431.161064	1.31	2	26	4.1	27	30
74285	1.86	150	615	0.93	80.49	1309.3	4.4	660	8.2	0	0	2	30	2	3	22.4	1	19934.39026	20579.11797	3429.852995	3.17	2	19	4.3	23	22
74287	3.75	147.5	885	2.25	39.33	1695.24	2.67	393.33	10	0	0	1	60	2	4	36.2	3	16580.00222	17514.33838	2919.056396	3.74	3	19	4.2	18	15
74288	1.08	67.31	188.46	0.54	62.5	913.73	5.2	350	5.6	0	0	2	15	1	1	14.9	1	18304.90488	19852.07818	3308.679696	1.76	2	14	5.1	18	11
74290	2.15	135.5	582.65	1.29	63.02	1397.67	3.33	451.67	7.17	0	0	1	48	2	3	38.4	3	111121.7059	113749.9506	18958.3251	2.51	1	30	4.3	32	30
74292	2.47	114.71	481.76	1.48	46.43	1367.39	2.83	325	7	0	0	2	63	3	3	24.6	1	29021.25588	28903.19692	4817.199487	1.13	3	13	4.6	16	18
74293	1.53	85.88	446.59	0.76	56.15	1356.1	6.8	584	10.4	0	0	2	27	1	3	47.8	3	78873.93836	79888.9926	13314.8321	5	2	21	4.1	17	20
74294	4.54	244.62	1443.23	3.18	53.9	1828.21	1.86	454.29	8.43	0	0	2	44	2	1	25.8	2	35928.7774	38172.62753	6362.104588	0.81	1	12	3.9	19	30
74295	1.88	146.88	440.63	0.75	78.33	1275.56	4	587.5	7.5	0	0	1	26	1	6	21.3	1	20633.65252	21282.4678	3547.077967	3	2	18	4.5	20	11
74296	0.65	101.38	425.82	0.52	156.9	755.32	8.13	823.75	5.25	0	0	1	26	1	3	25.9	2	84378.55202	83872.46833	13978.74472	5	2	17	4.7	20	28
74298	1.41	100	240	0.85	70.83	1190	2.83	283.33	4	0	0	2	80	3	3	27.9	2	42563.73118	43894.84036	7315.806727	1.72	2	17	4	22	16
74300	2.33	189.33	662.67	1.63	81.14	1227.08	2.14	405.71	5	0	0	1	46	2	4	30		38313.25091	39411.52469	6568.587448	5	2	17	4.8	25	19
74302	1.76	58.79	340.97	1.41	33.45	1268.18	4.13	242.5	7.25	0	0	1	62	3	1	37.5	3	11563.52403	11604.32293	1934.053821	1.84	3	19	4.4	20	29
74304	5.5	174	957	3.3	31.64	1797.5	1.67	290	9.17	0	0	1	80	3	3	31.4	3	8967.998411	9165.993212	1527.665535	0.83	1	19	4	21	15
74305	1.73	86.54	389.42	1.56	50	1224.44	2.89	250	5	0	0	1	71	3	3	22.9	1	12268.90394	12190.70467	2031.784112	1.05	2	20	4.5	17	15
74306	1.38	95.63	210.38	0.55	69.55	1155	4	382.5	5.5	0	0	1	62	3	1	33.3	3	7873.490903	8284.987889	1380.831315	0.91	1	57	4	54	115
74310	1.63	121.25	472.88	0.65	74.62	1223.91	6	727.5	9.75	0	0	2	60	2	6	27.8	2	23927.80253	24012.91367	4002.152278	4.83	2	19	4.6	21	46
74312	1.58	70.83	269.17	0.48	44.74	1139.22	8	566.67	12.67	0	0	1	22	1	3	19.7	1	27280.36696	27932.67938	4655.446563	0.87	2	22	5.1	21	13
74313	1.44	160	368	0.86	111.3	1367.57	2.67	426.67	3.83	0	0	2	80	3	3	18.9	1	45165.38606	46577.85763	7762.976271	1.21	2	27	3.7	22	17
74314	2.3	187	430.1	0.69	81.3	1390.7	3.33	623.33	7.67	0	0	1	50	2	6	26.1	2	14595.17401	15254.56932	2542.42822	3.63	2	18	4.3	21	20
74316	1.96	113.48	510.65	0.98	58	1386.36	4.6	522	9	0	0	2	17	1	4	24.2	1	12492.49138	12669.48104	2111.580174	0.46	2	13	4.4	18	9
74317	2.23	163.08	472.92	1.34	73.1	1183.33	2.17	353.33	4.83	0	0	1	33	2	3	24.4	1	69244.43797	70420.24013	11736.70669	2.73	2	18	4.8	19	14
74319	1.5	121.43	255	0.6	80.95	1177.78	3.5	425	5.25	0	0	2	68	3	6	19.7	1	24535.14417	26359.88191	4393.313651	0.73	2	22	4.5	26	17
74322	1.12	97.65	185.53	0.45	87.37	1020	4.25	415	4.75	0	0	1	18	1	1	18.8	1	13933.97194	14050.12692	2341.68782	1.04	2	22	4.5	21	10
74323	2	193.13	618	1	96.56	1247.83	3.2	618	6.4	0	0	2	27	1	3	20.2	1	91645.72925	98087.26846	16347.87808	4.04	2	14	4.6	19	17
74324	1.86	97.57	673.22	1.12	52.32	1497.5	6.17	601.67	11.5	0	0	2	79	3	3	43.1	3	48194.23348	48670.9942	8111.832367	1.93	2	47	4	37	32
74325	2.95	122.5	722.75	1.77	41.53	1406.12	3.33	408.33	9.83	0	0	1	12	1	3	21.3	1	19512.28043	19898.71283	3316.452139	5	2	16	4.9	24	16
74326	1.52	84.35	295.22	0.76	55.43	1297.56	4.6	388	7	0	0	1	16	1	4	33.2	3	14101.66324	14003.84971	2333.974952	1.02	2	19	4.1	13	15
74327	1.45	70	315	0.73	48.22	1206.67	6.2	434	9	0	0	1	14	1	1	24.1	1	21348.44802	20991.3226	3498.553767	1.14	2	15	4.5	19	14
74331	1.22	88.26	247.13	1.1	72.5	1013.33	2.56	225.56	3.11	0	0	1	33	2	4	38.5	3	20735.36065	21850.32192	3641.720319	1.09	2	44	4.5	25	38
74332	2.69	97.59	761.17	1.61	36.28	1723.08	4.83	471.67	13	0	0	2	18	1	3	48.6	3	68627.08846	70293.53799	11715.58966	1.49	2	24	3.9	24	29
74338	1.88	134.38	403.13	0.94	71.67	1277.27	3.2	430	6	0	0	1	43	2	3	28.6	2	101896.3977	105625.7257	17604.28762	5	2	28	4.4	30	13
74339	1.31	74.57	343.03	0.53	56.74	1163.64	8.75	652.5	11.5	0	0	1	12	1	1	21.3	1	19515.48756	19087.46274	3181.24379	0.24	2	19	4.4	27	9
74340	2.11	112.22	426.44	1.06	53.16	1372.73	3.6	404	7.6	0	0	1	41	2	3	25.8	2	104276.6063	113929.2427	18988.20711	5	2	39	4.4	31	46
74341	1.64	89.55	322.36	0.65	54.72	1170.73	5.5	492.5	9	0	0	1	60	2	1	23.1	1	12578.73209	13236.14193	2206.023654	5	3	19	4.1	20	19
74347	1	111.3	256	0.6	111.3	976.74	3.83	426.67	3.83	0	0	1	13	1	3	20	1	16476.35663	18084.1388	3014.023134	5	2	13	4.3	26	8
74348	1.86	262.14	681.57	1.11	141.15	1346.15	2.33	611.67	4.33	0	0	2	45	2	4	28.1	2	31042.72757	30654.39115	5109.065192	2.97	2	11	3.9	22	21
74350	1.31	64	294.4	1.18	48.7	1152.38	3.89	248.89	5.11	0	0	1	52	2	3	30.2	3	24960.29069	25172.41252	4195.402087	5	2	25	4.2	17	27
74358	2.3	103.91	550.74	1.15	45.09	1446.67	4.6	478	10.6	0	0	2	13	1	1	15.9	1	15734.76346	15271.15757	2545.192928	0.89	2	17	4.5	24	12
74359	3.57	310	775	1.79	86.8	1744.74	1.4	434	5	0	0	1	63	3	4	22.3	1	12167.00673	13197.86862	2199.64477	4.13	2	15	3.8	33	119
74360	2.62	128.46	873.54	1.31	49.12	1534.09	5.2	668	13.6	0	0	2	17	1	4	27.7	2	13675.38016	14441.69693	2406.949489	1.61	2	21	4.4	34	17
74366	1.72	111.6	479.88	0.86	64.88	1266.67	5	558	8.6	0	0	2	61	3	3	28.2	2	90489.62728	90711.21359	15118.5356	2.31	2	21	4.5	25	18
74367	2.05	49.5	202.95	1.03	24.15	1424.39	4	198	8.2	0	0	1	74	3	3	26.4	2	64328.58921	67340.49225	11223.41537	5	2	18	4.1	24	27
74368	2.37	87.37	393.16	1.42	36.89	1502.38	3.17	276.67	7.5	0	0	2	53	2	3	35	3	16759.78689	17888.04592	2981.340986	2.52	2	17	4.2	18	22
74374	4.11	164.44	608.44	1.64	40	1790.24	2.25	370	9.25	0	0	2	70	3	6	22.6	1	24551.1011	27452.99702	4575.499503	2.9	1	19	4.1	23	9
74375	2.17	66.09	330.43	1.3	30.4	1423.26	3.83	253.33	8.33	0	0	2	63	3	1	22	1	12261.3501	12536.21698	2089.369497	0	1	22	4.3	23	11
74376	1.78	106.67	341.33	1.07	60	1265.91	3	320	5.33	0	0	1	21	1	4	24.3	1	26205.319	26497.38737	4416.231228	0.77	2	13	4.4	15	21
74378	1.94	116	788.8	1.36	59.71	1331.11	5	580	9.71	0	0	1	24	1	1	30.5	3	46402.44084	49074.64767	8179.107945	1.61	2	76	4.5	29	90
74379	1.25	91.88	183.75	0.63	73.5	1079.07	3.2	294	4	0	0	1	43	2	4	25.5	2	22993.15042	22937.71572	3822.95262	2.53	2	59	4.3	35	52
74380	0.73	76.67	168.67	0.59	104.55	788.89	3.75	287.5	2.75	0	0	1	28	1	3	43.2	3	69695.39074	70561.3015	11760.21692	1.86	2	44	4.5	35	28
74381	1.45	108	313.2	0.87	74.48	1258.54	3.33	360	4.83	0	0	2	25	1	3	23.7	1	92769.50352	94931.6423	15821.94038	3.28	2	15	4.1	20	11
74383	1.52	84.78	296.74	1.07	55.71	1202.27	3.29	278.57	5	0	0	1	64	3	1	29.7	2	18440.65185	18741.66784	3123.611306	4.19	3	46	4.4	35	22
74384	2.79	106.32	563.47	1.39	38.11	1772.97	3.8	404	10.6	0	0	2	25	1	3	33.5	3	20094.06088	20433.29154	3405.548591	0.83	2	12	3.7	21	8
74385	4.45	166.36	815.18	3.12	37.35	1540	1.57	261.43	7	0	0	1	73	3	3	31.2	3	10068.10439	10045.52141	1674.253568	3.87	1	16	4.5	26	10
74386	1.86	101.36	415.59	1.3	54.39	1195.83	3.14	318.57	5.86	0	0	1	24	1	3	25.9	2	33348.26055	34069.8678	5678.311301	2.58	2	21	4.8	26	22
74388	1.8	121.33	655.2	1.98	67.41	1374.36	2.73	330.91	4.91	0	0	1	57	2	6	24.8	1	19000.18741	20809.13089	3468.188482	3.58	1	17	3.9	21	18
74392	1.42	100	270	0.57	70.37	1251.16	4.75	475	6.75	0	0	1	14	1	3	18.6	1	54311.72456	54491.95249	9081.992081	5	2	17	4.3	23	10
74393	1.3	107.5	279.5	0.65	82.69	1183.33	4	430	5.2	0	0	1	26	1	4	25	2	28639.76555	29250.40097	4875.066828	1.09	2	14	4.2	16	19
74395	3.38	109.17	884.25	3.38	32.35	1595	2.4	262	8.1	0	0	1	77	3	3	35.7	3	12685.14063	12656.68758	2109.44793	1.74	2	18	4	20	20
74396	1.17	84	294	0.58	72	1173.17	6	504	7	0	0	2	29	1	3	20.9	1	68800.19998	69122.63619	11520.43936	5	2	12	4.1	20	13
74397	1.97	110	627	1.57	55.96	1458.97	3.63	398.75	7.13	0	0	2	24	1	3	27.9	2	53002.9735	55574.65064	9262.441773	0.86	2	13	3.9	17	15
74400	2.38	193.13	733.88	1.43	81.32	1351.11	2.67	515	6.33	0	0	1	23	1	6	25.1	2	28048.36879	28454.1823	4742.363716	5	2	18	4.5	20	21
74401	1.32	90.36	334.32	0.93	68.38	1113.64	4	361.43	5.29	0	0	2	19	1	3	25.2	2	27040.34596	28554.10759	4759.017932	0.5	2	15	4.4	18	11
74403	1.63	74.21	460.11	1.14	45.48	1580.56	5.43	402.86	8.86	0	0	2	31	2	4	30.7	3	29950.99294	30389.46842	5064.911403	1.61	2	13	3.6	21	12
74408	2.65	120.43	734.65	1.86	45.41	1443.18	3.29	395.71	8.71	0	0	1	29	1	1	33.7	3	40079.23931	44929.11547	7488.185911	0.35	2	20	4.4	28	36
74411	7.57	152.86	1620.29	4.54	20.19	1708.16	2.33	356.67	17.67	0	0	1	28	1	3	19.7	1	108524.0973	107873.194	17978.86567	5	2	20	4.9	18	14
74412	1.86	105	430.5	1.12	56.34	1182.22	3.67	385	6.83	0	0	1	37	2	6	21.5	1	16285.52157	17284.45345	2880.742242	1.81	2	21	4.5	23	12
74415	2.07	107.86	625.57	1.86	52.07	1546.15	3.11	335.56	6.44	0	0	2	17	1	1	24	1	17640.49323	17211.83451	2868.639085	1.65	2	17	3.9	21	12
74417	0.4	70.7	120.19	0.08	178.82	737.84	21.5	1520	8.5	0	0	2	56	2	4	51.3	3	26265.02689	25936.45826	4322.743043	2.16	2	9	3.7	21	21
74418	1.81	94.62	444.69	0.72	52.34	1480	6.5	615	11.75	0	0	2	23	1	3	27.1	2	59135.42288	59412.56454	9902.09409	1.77	2	20	4	22	11
74421	1.07	67.41	195.48	0.64	62.76	920.83	4.5	303.33	4.83	0	0	1	47	2	3	33.6	3	23804.11298	26007.60286	4334.600477	0.86	2	64	4.8	39	99
74422	1.2	99	237.6	0.72	82.5	980.85	3.33	330	4	0	0	1	29	1	4	24.1	1	27276.10378	27866.3185	4644.386417	0.45	2	25	4.7	27	17
74423	1.66	110	528	1.49	66.46	1220	3.22	354.44	5.33	0	0	1	16	1	6	26.6	2	13377.20984	14149.2262	2358.204367	5	2	29	4.5	20	35
74424	2.57	151.43	817.71	1.54	58.89	1389.36	3.5	530	9	0	0	2	35	2	3	28.3	2	84843.35834	89155.27438	14859.2124	3.84	2	18	4.7	25	12
74427	0.94	81.29	235.74	0.65	86.9	975	4.43	360	4.14	0	0	1	14	1	4	24	1	11641.34736	12495.204	2082.534	0.83	2	11	4.4	27	12
74432	1.25	84.64	296.25	1.13	67.71	1072.73	3.11	263.33	3.89	0	0	1	60	2	4	31.7	3	10850.89784	10763.66801	1793.944669	5	2	29	4.4	24	59
74434	2.27	81.15	478.81	1.59	35.76	1697.22	3.71	301.43	8.43	0	0	2	36	2	4	58.3	3	21264.00896	21246.63847	3541.106411	0.54	2	18	3.6	22	22
74435	1.35	79.57	246.65	0.67	59.03	1140	4.6	366	6.2	0	0	1	19	1	4	19.3	1	12350.58919	12337.34557	2056.224261	2.12	2	13	4.5	15	26
74436	1	60.61	200	0.8	60.61	965.22	4.13	250	4.13	0	0	1	55	2	6	28.7	2	21200.92161	22349.92022	3724.986703	3.14	1	32	4.6	28	40
74437	2.63	95	399	1.05	36.19	1402.13	4	380	10.5	0	0	1	35	2	1	26.5	2	47512.22589	49577.07478	8262.845796	3.31	2	35	4.7	23	31
74440	3.19	152.5	777.75	1.91	47.84	1442.55	2.67	406.67	8.5	0	0	2	31	2	3	28	2	109007.6597	115393.078	19232.17966	3.82	2	14	4.7	19	16
74445	5.27	212.73	1233.82	2.11	40.34	1788.64	2.75	585	14.5	0	0	1	47	2	3	30.4	3	77446.95924	79278.73065	13213.12178	3.56	2	17	4.4	33	27
74446	0.88	65	195	0.71	73.67	909.09	4.25	276.25	3.75	0	0	2	64	3	3	34	3	34729.94238	34959.72197	5826.620328	1.1	2	56	4.4	42	26
74449	0.96	92.86	250.71	0.77	96.3	950	3.5	325	3.38	0	0	1	37	2	4	32	3	25096.53842	26446.00461	4407.667435	5	2	33	4.4	31	41
74451	3.4	146	496.4	2.04	42.94	1813.51	1.67	243.33	5.67	0	0	2	77	3	1	29	2	15297.44021	15228.95823	2538.159704	0.78	9	19	3.7	27	26
74455	2.45	175.45	473.73	0.98	71.48	1460.47	2.75	482.5	6.75	0	0	2	38	2	3	26	2	25463.65395	26757.76984	4459.628307	1.12	2	20	4.3	19	11
74457	1.19	96.15	298.08	0.72	80.65	1055.81	4.33	416.67	5.17	0	0	1	13	1	3	19.8	1	65458.23264	68376.2338	11396.03897	5	2	12	4.3	20	11
74458	2	95.83	460	1.8	47.92	1269.57	2.67	255.56	5.33	0	0	2	15	1	1	25.2	2	16348.14166	16267.62835	2711.271392	1.63	2	17	4.6	20	9
74459	2.85	141.54	523.69	1.42	49.73	1475	2.6	368	7.4	0	0	2	61	3	3	43.3	3	35433.18152	35764.44937	5960.741562	0	2	38	4.4	33	43
74460	1.38	115.83	382.25	0.83	84.24	1216.28	4	463.33	5.5	0	0	2	20	1	3	21.1	1	121187.3907	123852.4213	20642.07021	5	2	17	4.3	17	6
74463	2.67	83.75	536	1.87	31.41	1312.5	3.43	287.14	9.14	0	0	1	45	2	3	29.4	2	101795.872	106942.6208	17823.77013	4.61	2	74	4.8	56	49
74464	1.6	85.33	409.6	0.96	53.33	1304.76	5	426.67	8	0	0	1	45	2	3	32.9	3	22605.23181	23617.91311	3936.318851	0.13	1	42	4.2	43	34
74465	1.87	82.26	477.1	1.5	43.97	1536.84	3.88	318.75	7.25	0	0	1	80	3	1	30.8	3	15866.43536	16412.15068	2735.358447	1.42	1	20	3.8	24	27
74466	2.12	154.71	556.94	1.06	73.06	1393.02	3.4	526	7.2	0	0	1	34	2	3	27.8	2	18368.7043	19041.36145	3173.560242	1.01	2	31	4.3	22	25
74471	3.9	127	990.6	2.73	32.56	1660.47	2.86	362.86	11.14	0	0	2	16	1	1	32.6	3	15482.76066	15026.57972	2504.429954	1.27	2	51	4.3	32	16
74473	4.33	145.83	758.33	2.17	33.65	1576.09	2.4	350	10.4	0	0	1	80	3	3	24.4	1	27937.28961	28674.84618	4779.14103	1.11	2	10	4.6	20	26
74476	0.65	68.46	116.38	0.26	104.71	814.29	6.5	445	4.25	0	0	2	68	3	1	21.6	1	12229.21972	12250.71897	2041.786495	1.89	2	19	4.2	28	15
74479	2.26	123.68	531.84	1.13	54.65	1623.68	3.8	470	8.6	0	0	2	50	2	1	26.1	2	30946.8777	31064.05574	5177.342623	3.33	2	20	3.8	23	17
74480	1.17	73	255.5	0.82	62.57	1044.44	4.29	312.86	5	0	0	2	18	1	1	18.6	1	14599.83477	15009.83075	2501.638459	0.52	2	15	4.5	20	12
74481	1.25	116.25	232.5	0.38	93	1156.82	5.33	620	6.67	0	0	2	35	2	4	38.6	3	18375.96651	18360.95525	3060.159208	5	2	35	4.4	34	36
74486	1.33	79.67	318.67	1.2	59.75	1266.67	3.33	265.56	4.44	0	0	2	69	3	4	53.5	3	13072.88574	13207.28127	2201.213545	1.29	2	15	3.9	18	26
74487	4.14	109.29	633.86	2.9	26.38	1723.81	2	218.57	8.29	0	0	1	78	3	3	30.4	3	73950.26831	72693.81838	12115.6364	3.09	2	20	4.2	27	19
74488	0.71	73.33	220	0.5	102.67	733.33	6	440	4.29	0	0	2	16	1	3	17.7	1	66836.06343	73993.52066	12332.25344	3.6	2	18	5.1	17	14
74489	1.76	127.06	381.18	1.24	72	1215.91	2.43	308.57	4.29	0	0	2	36	2	3	25.2	2	88747.5417	90986.27349	15164.37892	5	2	11	4.4	15	11
74490	2.11	75.26	301.05	1.47	35.75	1358.14	2.71	204.29	5.71	0	0	2	80	3	3	30.4	3	44990.32215	46710.33833	7785.056389	5	2	8	4.3	21	27
74493	1.41	77.27	239.55	0.7	54.84	1265.85	4.4	340	6.2	0	0	1	40	2	1	26.2	2	22921.48252	22627.51852	3771.253087	2.3	2	22	4.1	30	19
74498	2.16	109.6	591.84	1.73	50.74	1322.22	3.13	342.5	6.75	0	0	1	29	1	1	33.2	3	43914.42283	45490.22546	7581.704243	2.12	2	43	4.5	27	45
74499	0.7	90.74	172.41	0.28	128.95	806.52	6.75	612.5	4.75	0	0	1	59	2	4	29.1	2	37242.72363	38188.34906	6364.724843	1.22	2	31	4.6	41	23
74503	3.59	152.27	1202.95	2.51	42.41	1868.42	3.14	478.57	11.29	0	0	2	47	2	1	36.6	3	26475.12291	25992.62327	4332.103879	1.07	2	23	3.8	20	19
74505	2.31	104.62	627.69	1.15	45.33	1560.98	5.2	544	12	0	0	2	21	1	3	31.1	3	45115.71066	46107.84977	7684.641628	5	2	18	4.1	19	10
74507	0.62	116.54	186.46	0.43	189.38	662.5	3.71	432.86	2.29	0	0	1	14	1	1	19.7	1	18719.33282	18776.68311	3129.447185	0.7	2	12	4.8	18	13
74509	2.48	103.6	642.32	1.49	41.77	1502.27	4.17	431.67	10.33	0	0	2	48	2	1	29.1	2	42280.68023	47213.6179	7868.936317	1.27	1	38	4.4	29	88
74510	2.77	175.38	631.38	2.22	63.33	1377.27	1.63	285	4.5	0	0	1	64	3	3	32.2	3	92638.42525	94575.63564	15762.60594	5	2	34	4.4	26	24
74511	2.39	114.44	492.11	1.19	47.91	1227.45	3.6	412	8.6	0	0	1	46	2	3	26.7	2	68207.82002	72185.23544	12030.87257	5	2	40	5.1	26	78
74512	2.33	50.67	354.67	2.1	21.71	1872.73	3.33	168.89	7.78	0	0	1	80	3	3	29.9	2	16350.00095	16993.41637	2832.236062	2.23	1	50	3.3	42	104
74513	2.39	142.78	613.94	1.43	59.77	1327.66	3	428.33	7.17	0	0	1	15	1	3	25.8	2	54311.72456	54491.95249	9081.992081	5	2	20	4.7	23	12
74516	4.11	161.11	1192.22	2.47	39.19	1716.28	3	483.33	12.33	0	0	2	16	1	1	21.3	1	14844.63151	17663.11125	2943.851874	1.59	2	15	4.3	19	8
74519	3.22	222.22	644.44	0.97	68.97	1800	3	666.67	9.67	0	0	2	60	2	3	25.8	2	17589.19692	19093.9082	3182.318033	0.67	2	12	3.7	18	29
74521	0.7	142.59	270.93	0.28	202.63	964.1	6.75	962.5	4.75	0	0	2	21	1	4	44.1	3	40645.68914	41971.25026	6995.208376	0.03	2	23	3.9	23	28
74524	2.16	114.21	468.26	1.08	52.93	1384.09	3.8	434	8.2	0	0	1	47	2	1	27.4	2	22173.26924	22086.10894	3681.018156	0.54	2	18	4.4	20	17
74529	1.68	86.32	276.21	0.67	51.25	1208.7	4.75	410	8	0	0	1	51	2	1	32.5	3	31463.89725	35328.07132	5888.011887	1.27	2	36	4.6	21	36
74530	1.65	111.15	477.96	0.83	67.21	1446.15	5.2	578	8.6	0	0	2	45	2	1	26.3	2	14954.8779	14814.61102	2469.101836	0.63	2	33	3.9	26	18
74532	1.95	97.62	400.24	1.37	50	1232.61	3	292.86	5.86	0	0	1	25	1	1	27.1	2	42135.98952	44894.97469	7482.495782	0.65	2	41	4.6	29	70
74534	2.64	126.36	366.45	0.79	47.93	2053.13	3.67	463.33	9.67	0	0	1	65	3	3	44.6	3	125871.8769	128264.0507	21377.34179	1.15	2	12	3.2	15	15
74536	2.72	126.67	620.67	2.18	46.53	1384.78	2.25	285	6.13	0	0	1	65	3	1	28.2	2	13116.0826	12967.79028	2161.29838	1.93	1	27	4.6	25	20
74537	2.35	130	793	2.58	55.41	1700	2.36	307.27	5.55	0	0	2	23	1	4	31.5	3	34964.90069	34952.41285	5825.402141	0.77	2	10	3.5	20	22
74539	0.66	56.32	140.79	0.39	85.6	833.33	6.33	356.67	4.17	0	0	1	55	2	4	38.5	3	21213.71242	21162.56781	3527.094635	2.94	2	24	4.2	23	28
74542	3.27	115.45	415.64	1.64	35.28	1555.81	2.2	254	7.2	0	0	1	46	2	3	21.5	1	15022.20037	15515.87035	2585.978392	0.08	2	13	4.3	13	18
74546	2.22	64.05	525.24	1.55	28.9	1519.05	5.29	338.57	11.71	0	0	2	27	1	1	37.3	3	23089.07707	24470.96626	4078.494377	0.56	2	19	4.2	19	18
74547	2.25	79.29	499.5	1.58	35.24	1700	4	317.14	9	0	0	1	43	2	3	20.8	1	19350.631	19472.91526	3245.485876	1.61	2	20	3.7	23	28
74548	2.17	151.11	589.33	1.08	69.74	1475.61	3.6	544	7.8	0	0	2	63	3	1	21.6	1	7729.165302	7902.432644	1317.072107	0.54	3	16	4.1	17	21
74551	1.05	125.26	250.53	0.42	119	1041.86	4.75	595	5	0	0	2	32	2	3	21.6	1	66628.08716	67065.89455	11177.64909	5	2	23	4.3	34	10
74552	1.35	95.88	441.06	1.08	70.87	1277.5	4.25	407.5	5.75	0	0	2	44	2	4	33	3	27591.19555	27246.0369	4541.00615	0.85	2	12	4	16	27
74554	2.58	114.74	562.21	1.03	44.49	1680	4.75	545	12.25	0	0	2	35	2	4	36.8	3	22568.62934	22899.02876	3816.504793	0.95	2	16	4	21	12
74556	1.91	125.65	552.87	1.72	65.68	1461.54	2.56	321.11	4.89	0	0	2	23	1	3	34	3	43136.93115	43692.07428	7282.01238	0.56	2	19	3.9	19	16
74557	2.71	98.24	451.88	1.62	36.3	1434.88	2.83	278.33	7.67	0	0	2	28	1	3	26.7	2	23576.44218	24910.77423	4151.795706	1.2	2	15	4.3	15	12
74560	3.05	89	542.9	2.14	29.18	1493.18	2.86	254.29	8.71	0	0	1	36	2	3	31.8	3	12423.09999	13337.84445	2222.974076	0.54	2	13	4.4	19	14
74562	2.16	115.79	474.74	1.29	53.66	1247.92	3.17	366.67	6.83	0	0	1	62	3	3	28.2	2	103274.2668	105061.5701	17510.26168	3.54	2	24	4.8	22	30
74563	3.41	113.53	658.47	2.05	33.28	1673.81	2.83	321.67	9.67	0	0	2	40	2	3	26.9	2	27133.21583	28192.66954	4698.778257	1.23	2	20	4.2	17	16
74565	1.71	107.5	440.75	1.37	62.93	1265.85	3	322.5	5.13	0	0	1	66	3	1	23.9	1	14560.58954	14577.62868	2429.60478	5	2	18	4.1	22	33
74566	1.78	97.41	467.56	1.07	54.79	1526.32	4.5	438.33	8	0	0	2	55	2	3	40	3	27527.70347	28338.95069	4723.158449	0.96	2	44	3.8	46	436
74567	1.88	130.4	612.88	1.32	69.36	1450	3.57	465.71	6.71	0	0	2	53	2	3	33.3	3	117939.1786	125878.775	20979.79583	3.84	2	21	4	19	22
74570	1.56	102.5	256.25	0.47	65.6	1239.53	5.33	546.67	8.33	1	2	2	63	3	1	26.8	2	15651.46077	15387.22196	2564.536993	2.86	2	32	4.3	30	20
74571	2.5	158.13	632.5	1.25	63.25	1582.93	3.2	506	8	0	0	1	53	2	3	22.5	1	127895.6118	128873.8234	21478.97056	5	2	24	4.1	24	18
74574	2.81	116.88	525.94	1.41	41.56	1509.3	3.2	374	9	0	0	2	80	3	3	26.4	2	38452.15128	40080.08671	6680.014452	1.39	2	13	4.3	21	12
74575	2.15	89.63	519.85	1.72	41.72	1502.56	3.38	302.5	7.25	0	0	2	16	1	1	26.2	2	10069.03308	10842.41204	1807.068674	1.58	2	16	3.9	23	8
74576	3.63	82.11	566.53	2.91	22.61	1661.9	2.38	195	8.63	0	0	2	73	3	3	31.9	3	37623.14133	38156.07817	6359.346362	1.38	2	28	4.2	26	78
74579	1.33	71.11	170.67	0.53	53.33	1155.81	4.5	320	6	0	0	1	51	2	6	24.5	1	16203.57092	17081.73465	2846.955775	0.48	2	24	4.3	29	16
74580	0.64	80.71	145.29	0.26	125.56	775.56	7	565	4.5	0	0	2	13	1	1	18.9	1	13147.44575	13232.77763	2205.462938	0.82	2	12	4.5	24	10
74581	5.82	245.45	1570.91	2.91	42.19	2073.68	2.2	540	12.8	0	0	1	75	3	1	17.7	1	12031.53312	12445.34956	2074.224927	1.01	2	19	3.8	21	22
74583	3.73	150.67	843.73	1.87	40.36	1810	3	452	11.2	0	0	2	60	2	1	41.1	3	22437.12753	23391.29745	3898.549575	0.99	1	15	4	16	12
74587	2.04	104.78	492.48	1.02	51.28	1413.64	4.6	482	9.4	0	0	1	66	3	1	27.9	2	11763.75095	11755.52108	1959.253513	2.82	2	24	4.4	37	15
74588	2.46	99.17	585.08	1.72	40.34	1502.33	3.43	340	8.43	0	0	2	74	3	3	30.2	3	37788.73914	38162.56366	6360.427277	3.43	1	20	4.3	22	11
74590	1.23	59.03	224.32	0.74	48.16	1082.22	5.17	305	6.33	0	0	1	30	2	3	21.7	1	14138.99024	16564.20151	2760.700251	5	2	21	4.5	24	16
74591	2.5	98.89	445	1.25	39.56	1441.86	3.6	356	9	0	0	1	73	3	4	24	1	8346.825082	8697.389948	1449.564991	1.53	2	14	4.3	17	36
74594	1	105.65	243	0.5	105.65	1060.98	4.6	486	4.6	0	0	2	53	2	4	35.1	3	24358.41164	24724.04643	4120.674404	3.22	2	19	4.1	18	13
74596	4.63	306.25	1133.13	3.24	66.22	1756.41	1.14	350	5.29	0	0	2	45	2	4	29.2	2	21206.12714	20940.84403	3490.140671	1.06	2	13	3.9	18	14
74600	2.65	122	646.6	1.59	46.04	1676.92	3.33	406.67	8.83	0	0	2	66	3	4	35.1	3	13072.88574	13207.28127	2201.213545	5	2	14	3.9	18	15
74601	1.16	48.95	107.68	0.58	42.27	1097.67	3.8	186	4.4	0	0	2	20	1	4	18.7	1	41405.04371	41390.25575	6898.375959	0.84	2	27	4.3	21	19
74602	2.14	108.64	510.59	1.5	50.85	1276.6	3.14	341.43	6.71	0	0	2	18	1	4	28.6	2	16846.08804	17247.91605	2874.652676	2.97	2	13	4.7	18	17
74605	2.93	134.29	550.57	1.46	45.85	1408.33	2.8	376	8.2	0	0	2	62	3	3	27.6	2	74311.78172	74803.44191	12467.24032	5	2	24	4.8	25	14
74607	1.4	110	231	0.7	78.57	1180.95	3	330	4.2	0	0	1	68	3	6	23.8	1	12192.24197	13885.66781	2314.277969	5	2	31	4.2	24	14
74608	1.45	74.09	237.09	0.73	50.94	1195.56	4.4	326	6.4	0	0	1	14	1	1	16	1	17696.37642	17308.24939	2884.708231	2.25	2	19	4.5	26	14
74609	1.75	181.88	509.25	0.53	103.93	1410	5.33	970	9.33	0	0	2	46	2	1	26.8	2	24898.79293	24957.20091	4159.533485	5	2	17	4	25	11
74612	1.14	120.95	290.29	0.57	105.83	995.74	4.2	508	4.8	0	0	2	47	2	1	26.1	2	26896.63373	26406.4522	4401.075367	3.5	2	21	4.7	22	9
74613	1.83	110.83	487.67	0.55	60.45	1458.54	8	886.67	14.67	0	0	2	35	2	3	27.6	2	66575.34323	68254.76256	11375.79376	0.97	2	13	4.1	18	14
74614	1.45	137.73	440.73	0.58	94.69	1171.74	5.5	757.5	8	0	0	2	12	1	1	21.4	1	18772.96503	18219.84218	3036.640363	2.05	2	12	4.6	15	8
74616	2.24	89.12	677.29	2.01	39.87	1400	3.78	336.67	8.44	0	0	1	19	1	1	45.1	3	14572.98236	14253.35939	2375.559898	0.98	2	30	4.5	28	25
74617	1.35	106.54	372.88	0.81	79.14	1231.71	4.33	461.67	5.83	0	0	1	17	1	4	21.7	1	18184.52013	18834.60239	3139.100398	1.06	2	12	4.1	19	27
74619	2.5	67.22	302.5	1.25	26.89	1465.91	3.6	242	9	0	0	1	80	3	3	25.5	2	42071.92945	43830.56005	7305.093342	3.18	1	18	4.4	19	29
74623	2.37	136.84	615.79	0.95	57.78	1477.27	4.75	650	11.25	0	0	2	46	2	3	22.9	1	27223.51971	28286.49946	4714.416577	1.26	2	17	4.4	19	9
74624	0.97	113.23	339.68	0.48	117	1164.86	6.2	702	6	0	0	2	37	2	4	58.9	3	30917.75152	30892.49492	5148.749153	0.31	2	18	3.7	16	27
74626	1	50.56	182	0.5	50.56	888.46	7.2	364	7.2	0	0	1	15	1	1	24.9	1	10295.13654	10442.3632	1740.393867	5	2	18	5.2	22	12
74627	2.28	150.4	857.28	1.37	65.96	1481.4	4.17	626.67	9.5	0	0	2	29	1	3	38.8	3	93806.11006	95911.51629	15985.25271	5	2	40	4.3	27	16
74628	1.35	138.24	317.94	0.68	102.17	1104.55	3.4	470	4.6	0	0	2	63	3	3	19.3	1	52546.28338	52992.91047	8832.151745	1	2	13	4.4	24	15
74629	0.73	84.85	203.64	0.44	116.67	692.16	5.5	466.67	4	0	0	1	14	1	1	28.4	2	10295.13654	10442.3632	1740.393867	5	2	22	5.1	27	10
74630	0.76	81.38	179.03	0.53	107.27	777.08	4.14	337.14	3.14	0	0	1	18	1	6	29.3	2	8098.694589	8335.812244	1389.302041	0	2	23	4.8	32	15
74632	2.11	147.22	559.44	1.48	69.74	1428.57	2.57	378.57	5.43	0	0	1	46	2	4	20.4	1	18311.00242	18466.50841	3077.751402	4.38	2	15	4.2	26	18
74636	2.13	123.04	602.91	1.07	57.76	1397.67	4.6	566	9.8	0	0	2	60	2	6	22.8	1	14668.42794	14600.84464	2433.474106	5	2	18	4.3	22	21
74638	1.81	100.38	471.81	1.81	55.53	1155.32	2.6	261	4.7	0	0	1	34	2	1	26.4	2	40255.82647	41589.83294	6931.638824	4.77	2	44	4.7	28	53
74639	1.41	100.45	311.41	0.7	71.29	1151.11	4.4	442	6.2	0	0	1	51	2	1	28.1	2	26675.75332	27153.97821	4525.663034	1.11	2	23	4.5	23	25
74640	0.65	112.31	190.92	0.39	171.76	763.64	4.33	486.67	2.83	0	0	1	14	1	3	22.7	1	81494.65131	80913.83157	13485.63859	3.07	2	26	4.4	21	22
74641	2.39	124.44	535.11	1.43	52.09	1189.58	3	373.33	7.17	0	0	1	33	2	6	31.2	3	15030.18271	15365.18075	2560.863458	4.77	2	38	4.8	25	57
74642	4.33	240	1248	3.03	55.38	1697.62	1.71	411.43	7.43	0	0	2	45	2	4	32	3	32040.00307	32184.82304	5364.137173	1.26	2	19	4.2	19	12
74645	2.95	102.5	604.75	1.18	34.75	1690.24	5	512.5	14.75	0	0	2	68	3	3	35.8	3	112371.4343	112926.3665	18821.06108	3.81	2	17	4.1	27	9
74647	1.68	73.21	344.11	1.01	43.62	1229.79	4.67	341.67	7.83	0	0	2	15	1	3	20.5	1	45213.18112	47481.99992	7913.666654	3.67	2	15	4.7	25	11
74650	1.38	93.85	337.85	0.69	67.78	1223.81	5.2	488	7.2	0	0	1	56	2	1	33.3	3	18424.93667	18188.64009	3031.440014	1.52	2	40	4.2	29	64
74652	1.86	175.71	685.29	0.93	94.62	1542.11	4.2	738	7.8	0	0	2	40	2	1	34.2	3	17825.93927	17658.74373	2943.123956	0.95	2	14	3.8	15	23
74653	2.9	149	864.2	1.45	51.38	1567.44	4	596	11.6	0	0	2	29	1	1	30.6	3	19370.33012	21599.58623	3599.931039	0.54	2	16	4.3	16	10
74654	1.24	70.34	253.24	0.87	56.67	1161.9	4.14	291.43	5.14	0	0	2	62	3	4	32.7	3	16435.83965	16290.45728	2715.076214	0.54	1	14	4.2	17	14
74655	4.3	213	915.9	1.72	49.53	1845	2.5	532.5	10.75	0	0	2	36	2	6	23.6	1	18254.4975	19142.06783	3190.344638	5	2	12	4	21	12
74656	1.64	70.26	449.64	1.48	42.81	1120	4.33	304.44	7.11	0	0	1	62	3	3	37.9	3	84055.07077	85652.52326	14275.42054	5	1	20	5	19	24
74658	2.73	77.69	551.62	2.18	28.45	1495.35	3.25	252.5	8.88	0	0	2	12	1	1	20.3	1	12349.54139	12429.69457	2071.615762	5	2	12	4.3	21	9
74659	2.25	90.42	488.25	1.8	40.19	1407.14	3	271.25	6.75	0	0	1	12	1	3	19.8	1	19728.89296	19588.28335	3264.713892	0.63	2	19	4.2	28	12
74661	1.83	130	286	1.1	70.91	1269.77	2	260	3.67	0	0	1	65	3	4	31.9	3	10279.21426	10306.70522	1717.784203	1.29	2	48	4.3	41	32
74665	2.1	86.67	381.33	1.05	41.36	1252.08	4.2	364	8.8	0	0	1	16	1	1	20.2	1	19694.05722	19262.11591	3210.352652	1.07	2	15	4.8	14	12
74666	1.61	120	444	0.64	74.59	1124	5.75	690	9.25	0	0	1	13	1	6	27.2	2	6737.44118	6447.666866	1074.611144	1.14	2	26	5	25	20
74668	3.47	118.67	617.07	1.73	34.23	1700	3	356	10.4	0	0	2	80	3	3	24.6	1	29740.16629	31057.26904	5176.211506	1.71	1	33	4.2	26	24
74669	3.57	135.71	678.57	1.79	38	1734.15	2.8	380	10	0	0	2	80	3	3	24.2	1	38908.62654	40125.42847	6687.571411	4.61	2	20	4.1	25	8
74671	2.89	122.59	956.22	2.31	42.44	1463.04	3.38	413.75	9.75	0	0	2	12	1	1	30.7	3	10069.03308	10842.41204	1807.068674	1.58	2	15	4.6	22	7
74672	3.23	144.62	607.38	1.94	44.76	1290.38	2.17	313.33	7	0	0	1	17	1	1	21.5	1	12498.30996	16351.14804	2725.191341	0.91	2	19	5.2	20	8
74675	2.76	126	869.4	1.66	45.65	1429.79	4.17	525	11.5	0	0	2	18	1	3	26.2	2	74330.05265	77791.71369	12965.28561	5	2	23	4.7	27	11
74678	1.5	110	396	0.75	73.33	1080.39	4.8	528	7.2	0	0	2	28	1	6	22.6	1	20782.08334	22697.43017	3782.905028	0.87	2	32	5.1	22	18
74679	1.3	74.33	289.9	0.65	57.18	1195.35	6	446	7.8	0	0	1	39	2	1	31.5	3	36284.65027	37221.73077	6203.621794	5	2	18	4.3	13	16
74680	2.15	123.85	346.77	0.86	57.5	1344.44	3.25	402.5	7	0	0	1	20	1	1	19.9	1	42221.47589	44717.08771	7452.847952	1.27	2	15	4.5	19	14
74682	1.56	94.44	264.44	1.09	60.71	1235.71	2.57	242.86	4	0	0	1	17	1	4	18.4	1	14837.33865	15397.48273	2566.247122	1.26	2	20	4.2	23	13
74685	2.18	122.73	294.55	1.53	56.25	1361.54	1.57	192.86	3.43	0	0	1	75	3	6	23.1	1	8506.354691	8672.010064	1445.335011	0.85	2	23	3.9	29	13
74686	1.16	166.32	365.89	0.46	143.64	1052.17	4.75	790	5.5	0	0	2	32	2	1	34	3	36284.09784	35831.19053	5971.865089	2.36	2	26	4.6	26	13
74687	1.62	218.46	458.77	0.48	135.24	1272.09	4.33	946.67	7	0	0	1	16	1	4	20.5	1	12881.90195	13102.52967	2183.754944	4.25	2	14	4.3	30	12
74691	0.62	129.52	168.38	0.25	209.23	721.74	5.25	680	3.25	0	0	2	12	1	3	15.7	1	57141.60492	58529.15615	9754.859358	5	2	23	4.6	32	14
74693	2.35	67.65	270.59	1.18	28.75	1465.12	3.4	230	8	0	0	2	37	2	1	27.9	2	37547.4506	36747.69554	6124.615924	5	3	16	4.3	15	14
74694	1.45	167	484.3	0.73	115.17	1209.09	4	668	5.8	0	0	1	71	3	4	27	2	5735.12244	6241.881922	1040.313654	5	1	12	4.4	21	40
74695	1.91	104.55	439.09	1.34	54.76	1254.35	3.14	328.57	6	0	0	1	53	2	4	28.7	2	26052.93111	25990.11952	4331.686587	0.61	2	32	4.6	33	49
74697	1.58	75.83	288.17	0.63	47.89	1224.44	6	455	9.5	0	0	1	44	2	1	24	1	37933.57747	37447.08599	6241.180998	0.86	1	42	4.5	24	51
74698	1.22	130.87	366.43	0.49	107.5	1030.61	5.75	752.5	7	0	0	1	34	2	3	21.9	1	101872.7724	107974.7834	17995.79723	2.89	2	18	4.9	20	12
74699	1.93	73.1	409.38	1.74	37.86	1348.84	3.22	235.56	6.22	0	0	1	13	1	3	44.3	3	49473.08397	49120.48484	8186.747473	1.51	2	13	4.3	22	14
74701	1.36	90.83	445.08	0.95	66.73	1295	5.14	467.14	7	0	0	1	15	1	3	41	3	64042.29526	63585.86004	10597.64334	4.19	2	49	4	46	21
74703	2.76	129.52	751.24	1.93	46.9	1363.04	3	388.57	8.29	0	0	1	32	2	4	35.7	3	25407.13925	27656.33115	4609.388525	0.78	2	24	4.6	28	24
74704	1.25	96.39	433.75	0.75	77.11	1150	6	578.33	7.5	0	0	2	54	2	3	33.4	3	18511.18017	19056.70855	3176.118091	0.97	2	16	4.4	19	17
74707	2.59	105	598.5	1.55	40.53	1610	3.67	385	9.5	0	0	1	51	2	1	36.9	3	21027.3256	20757.65383	3459.608972	1.05	2	86	4	33	36
74709	2.24	117.65	447.06	1.34	52.63	1246.94	2.83	333.33	6.33	0	0	1	18	1	6	22.2	1	8098.694589	8335.812244	1389.302041	0	2	39	4.9	29	20
74710	2.17	126.67	494	0.87	58.46	1365.22	4.5	570	9.75	0	0	2	15	1	3	24.3	1	26540.64176	27185.11963	4530.853272	1.04	2	15	4.6	19	14
74711	1.67	70	350	0.67	42	1339.53	7.5	525	12.5	0	0	2	47	2	3	49.6	3	17718.50964	18648.91511	3108.152519	0.8	2	34	4.3	24	27
74717	3	202.31	789	1.5	67.44	1600	2.6	526	7.8	0	0	2	47	2	6	21.8	1	13741.67508	13783.36038	2297.226731	5	2	15	4.2	11	15
74718	1.28	119.44	274.72	0.64	93.48	1146.34	3.6	430	4.6	0	0	1	52	2	4	35.2	3	21519.95074	21468.06781	3578.011302	5	2	60	4.1	123	23
74719	1.91	109.13	480.17	1.34	57.05	1167.39	3.29	358.57	6.29	0	0	2	36	2	3	24.6	1	43691.34832	46250.68713	7708.447855	2.58	2	16	4.6	14	11
74721	2.74	161.05	837.47	1.64	58.85	1700	3.17	510	8.67	0	0	2	53	2	1	32.4	3	18017.60783	18059.87382	3009.97897	3.58	1	15	3.9	16	5
74722	1.69	188.13	507.94	0.84	111.48	1353.66	3.2	602	5.4	0	0	1	12	1	4	20.5	1	11641.34736	11560.59934	1926.766557	1.09	2	20	4.1	26	20
74725	1.93	85.19	442.96	1.35	44.23	1439.02	3.86	328.57	7.43	0	0	2	37	2	1	32.6	3	30003.04723	29628.54158	4938.090264	1.14	2	18	4.1	16	11
74728	2.92	153.08	581.69	1.75	52.37	1452.27	2.17	331.67	6.33	0	0	1	46	2	1	27	2	30349.4138	30230.11411	5038.352351	1.91	2	39	4.4	32	31
74730	1.32	110	363	0.66	83.33	961.7	5	550	6.6	0	0	1	13	1	3	22.3	1	9699.361948	9282.196753	1547.032792	1.13	2	19	4.7	24	11
74731	2.77	131.54	473.54	0.83	47.5	1626.83	4.33	570	12	0	0	2	27	1	1	32.8	3	36550.65006	40112.54498	6685.424164	0.28	2	27	4.1	22	17
74732	1.33	137.14	384	0.67	102.86	1195.24	4.2	576	5.6	0	0	2	64	3	3	27	2	78375.38274	77727.82865	12954.63811	4.13	2	16	4.2	22	15
74733	1.38	87.62	254.1	0.55	63.45	1223.81	5.25	460	7.25	0	0	1	53	2	3	28.5	2	143815.0768	144850.8086	24141.80143	5	2	20	4.2	24	10
74734	2.69	222.31	778.08	1.08	82.57	1562.5	3.25	722.5	8.75	0	0	2	57	2	3	33.1	3	101812.1978	108837.6068	18139.60113	1.68	2	34	4	20	44
74737	2.1	96	403.2	1.05	45.71	1589.47	4	384	8.4	0	0	2	63	3	3	49.4	3	90786.76908	90036.66948	15006.11158	3.37	1	35	3.8	25	57
74739	1.33	99.44	238.67	0.67	74.58	1080.43	3.6	358	4.8	0	0	1	14	1	1	23.2	1	19805.7864	20879.4357	3479.90595	3.91	2	17	4.6	25	12
74741	4.45	145.45	712.73	1.78	32.65	1764.29	2.75	400	12.25	0	0	1	61	3	3	36.8	3	70427.80792	75569.90901	12594.98484	5	2	17	4.2	21	16
74743	1.86	102.27	419.32	0.75	54.88	1616.22	5.5	562.5	10.25	0	0	1	41	2	1	25.5	2	22226.89214	23369.37825	3894.896374	1.58	2	18	3.7	17	14
74744	1	116.5	233	0.4	116.5	1013.95	5	582.5	5	0	0	1	22	1	4	34.6	3	27474.6109	27518.65786	4586.442977	2.25	2	31	4.3	25	27
74745	2.71	111.9	637.86	1.9	41.23	1541.86	3	335.71	8.14	0	0	2	33	2	1	32	3	40744.69677	39876.84084	6646.140141	2.23	2	14	4.3	15	13
74748	3.5	82.08	689.5	2.8	23.45	1731.71	3	246.25	10.5	0	0	1	36	2	4	34.8	3	17268.89413	18197.45999	3032.909998	5	2	46	4.1	34	49
74754	1.33	83.33	266.67	0.93	62.5	1084.44	3.43	285.71	4.57	0	0	1	14	1	4	22.8	1	17414.37121	17395.69766	2899.282944	3.79	2	13	4.5	19	14
74756	1.34	88.97	346.97	0.4	66.15	1288.1	9.67	860	13	0	0	2	50	2	6	25.8	2	16914.48537	17456.85919	2909.476532	1.06	1	32	4.2	38	32
74760	1.86	95.24	371.43	1.3	51.28	1211.63	3	285.71	5.57	0	0	1	53	2	1	34.7	3	20413.26102	22920.27384	3820.045641	0.45	2	34	4.3	30	47
74763	1.35	78.26	242.61	0.81	58.06	1195.35	3.83	300	5.17	0	0	1	33	2	4	26.8	2	29649.02383	31243.28176	5207.213626	1.27	2	14	4.3	26	25
74766	1.86	123.57	321.29	0.74	66.54	1370.73	3.5	432.5	6.5	0	0	2	21	1	3	22.5	1	29340.04912	30240.97984	5040.163307	0.26	2	14	4.1	22	15
74769	4.56	113.13	825.81	2.74	24.79	1809.52	2.67	301.67	12.17	0	0	1	50	2	3	28.6	2	135541.8609	136518.0104	22753.00173	5	1	35	4.2	38	30
74772	2.83	128.33	654.5	1.7	45.29	1443.48	3	385	8.5	0	0	2	62	3	3	25.2	2	29591.58649	29347.09451	4891.182418	1.81	2	11	4.6	18	13
74774	1.33	113.7	409.33	1.2	85.28	1329.73	3	341.11	4	0	0	2	19	1	4	19	1	16090.84421	15765.2107	2627.535117	0.76	2	200	3.7	56	119
74778	4.2	151.5	1272.6	2.52	36.07	1591.49	3.33	505	14	0	0	2	18	1	3	21.8	1	53069.78991	56267.29214	9377.882023	2.82	2	14	4.7	17	9
74779	1.65	101.54	436.62	0.83	61.4	1422.5	5.2	528	8.6	0	0	2	78	3	6	30.6	3	17284.7527	19073.89507	3178.982511	5	2	42	4	35	31
74781	0.81	81.92	172.04	0.24	101.43	957.14	8.67	710	7	0	0	2	51	2	4	39.7	3	20545.18116	20705.3075	3450.884584	2.94	1	15	4.2	19	9
74782	2.56	121.11	557.11	1.53	47.39	1302.13	3	363.33	7.67	0	0	2	59	2	3	31.2	3	108239.9963	110536.6149	18422.76915	5	2	22	4.7	21	16
74783	1.41	128.18	397.36	0.85	90.97	1216.67	3.67	470	5.17	0	0	2	13	1	4	22.7	1	11596.14982	12185.11055	2030.851759	0.51	2	13	4.2	18	12
74785	1	128.18	282	0.4	128.18	965.22	5.5	705	5.5	0	0	2	12	1	1	18.2	1	17860.04267	17959.61707	2993.269512	5	2	12	4.6	19	14
74786	3.14	177.14	1169.14	3.14	56.36	1710.53	2.1	372	6.6	0	0	2	17	1	4	45.7	3	11533.8969	11300.48321	1883.413868	0.51	2	17	3.8	22	14
74787	2.75	110.36	849.75	1.93	40.13	1757.89	4	441.43	11	0	0	2	45	2	3	38.8	3	35144.96529	34723.19544	5787.199241	1.16	2	33	3.8	29	29
74788	0.82	145.29	203.41	0.25	176.43	917.5	5.67	823.33	4.67	0	0	1	13	1	4	17.1	1	10264.23119	10193.03528	1698.839213	0.98	2	15	4	25	12
74789	1.05	96.5	202.65	0.32	91.9	1002.17	6.67	643.33	7	0	0	2	12	1	1	20	1	8723.662299	8779.429321	1463.23822	1.25	2	17	4.6	22	5
74790	1.88	70	210	0.75	37.33	1338.64	4	280	7.5	0	0	2	80	3	3	25.8	2	30930.09304	34660.55996	5776.759993	5	2	20	4.4	27	36
74791	1.44	85.31	392.44	0.86	59.35	1345	5.33	455	7.67	0	0	2	69	3	6	29	2	15478.5921	15902.78213	2650.463688	5	2	24	4	21	13
74794	7.53	161.18	2063.06	6.78	21.41	1934.15	1.89	304.44	14.22	0	0	1	38	2	3	33.4	3	84120.65668	89159.34522	14859.89087	4.67	2	25	4.1	20	19
74795	1.08	82.5	214.5	0.43	76.15	1076.74	6	495	6.5	0	0	2	12	1	1	27.5	2	11544.76091	12076.87448	2012.812413	1.61	2	12	4.3	18	9
74796	1.06	59.41	106.94	0.42	56.11	1252.78	4.25	252.5	4.5	0	0	1	14	1	4	22	1	12443.70117	12626.28957	2104.381595	0.67	1	10	3.6	20	17
74797	1.29	110	341	0.52	85.16	1119.57	6	660	7.75	0	0	2	59	2	3	26.6	2	123565.5226	127207.0246	21201.17076	4.28	2	18	4.6	20	8
74800	1.86	84.09	344.77	1.68	45.12	1221.74	2.44	205.56	4.56	0	0	1	28	1	4	20.9	1	27613.67944	27830.73973	4638.456621	0.69	2	15	4.6	28	19
74802	3.5	155	976.5	2.8	44.29	1468.09	2.25	348.75	7.88	0	0	1	18	1	6	24.5	1	9009.87993	8820.443015	1470.073836	5	2	25	4.7	28	37
74803	1.61	73.04	270.26	0.8	45.41	1300	4.6	336	7.4	0	0	2	24	1	1	25.7	2	38160.39899	42552.13121	7092.021868	0.47	2	14	4.2	19	8
74812	2.13	100.83	514.25	1.06	47.45	1644.74	4.8	484	10.2	0	0	2	50	2	3	31	3	22539.85981	22802.54862	3800.424771	0.73	2	15	3.8	23	16
74813	1.81	85.14	570.41	1.09	47.01	1448.78	6.17	525	11.17	0	0	2	13	1	3	24.8	1	31119.66553	34452.26269	5742.043781	0.9	1	17	4.1	22	14
74814	2.5	142.5	712.5	1.25	57	1419.57	4	570	10	0	0	2	25	1	3	26.9	2	77502.67833	81263.0686	13543.84477	0.51	2	18	4.6	18	28
74815	1.94	133.89	468.61	0.97	68.86	1204.08	3.6	482	7	0	0	2	62	3	4	25.4	2	14173.7838	14659.77738	2443.29623	0.76	2	35	4.9	28	66
74816	1.03	55.76	189.58	0.82	54.12	1007.14	4.13	230	4.25	0	0	1	13	1	1	32.7	3	18271.814	17871.06614	2978.511024	0.29	2	22	4.2	20	20
74817	1.42	68.08	251.88	0.71	47.84	1305	5.2	354	7.4	0	0	2	45	2	3	22.6	1	83293.27441	86545.57484	14424.26247	3.14	2	13	4	16	14
74818	1.29	79.58	246.71	0.65	61.61	1091.3	4.8	382	6.2	0	0	1	26	1	3	29.9	2	112158.5167	113456.3089	18909.38482	5	2	20	4.6	17	15
74822	2.17	94.78	473.91	0.87	43.6	1541.46	5.75	545	12.5	0	0	2	45	2	3	23.6	1	72238.22156	73219.71626	12203.28604	5	2	17	4.1	19	9
74823	2.28	117.59	776.07	2.05	51.67	1512.5	3.22	378.89	7.33	0	0	1	67	3	3	48.1	3	25957.95275	26341.76989	4390.294982	1.25	1	22	4	25	33
74824	6.64	150.71	1401.64	3.99	22.69	1954.76	2.33	351.67	15.5	0	0	2	28	1	3	23.4	1	61549.11361	62341.20907	10390.20151	5	2	15	4.2	22	8
74825	0.97	57.59	161.24	0.68	59.64	889.36	4.14	238.57	4	0	0	1	16	1	1	30.3	3	13128.59891	13840.28542	2306.714237	1.61	2	23	4.7	35	20
74826	1.83	85.65	359.74	1.1	46.9	1397.56	3.83	328.33	7	0	0	1	47	2	3	28.5	2	88295.53257	90500.24242	15083.37374	5	2	23	4.1	26	21
74830	1.79	212.86	532.14	0.89	119.2	1231.82	2.8	596	5	0	0	1	12	1	3	18.6	1	23942.89371	23920.74839	3986.791398	0.71	2	13	4.4	23	10
74831	1.88	135.29	432.94	0.94	71.88	1505.26	3.4	460	6.4	0	0	2	66	3	3	34.6	3	76613.87562	77265.06977	12877.51163	5	2	19	3.8	23	10
74832	1.81	57.81	335.31	1.09	31.9	1118.87	5.33	308.33	9.67	0	0	1	21	1	3	23.6	1	112158.5167	114426.4336	19071.07226	5	2	21	5.3	22	22
74833	3.5	128.5	899.5	2.45	36.71	1529.79	2.86	367.14	10	0	0	1	16	1	3	20.3	1	54114.05248	58071.99159	9678.665265	3.13	2	31	4.7	44	15
74837	2.6	125.5	652.6	1.3	48.27	1355.1	4	502	10.4	0	0	2	51	2	3	33.6	3	16405.44452	16753.53257	2792.255429	0.84	1	37	4.9	30	60
74839	2.11	95.79	383.16	1.47	45.5	1338.64	2.71	260	5.71	0	0	1	47	2	3	32.1	3	73295.59025	75125.75658	12520.95943	5	2	51	4.4	31	24
74841	2.18	147.06	544.12	0.87	67.57	1628.95	4.25	625	9.25	0	0	2	80	3	3	20.6	1	28454.5938	31984.92321	5330.820535	5	2	12	3.8	27	18
74843	2.85	100	370	1.99	35.14	1517.07	1.86	185.71	5.29	0	0	2	38	2	1	35.9	3	46387.69129	45808.66837	7634.778061	0.48	2	300	4.1	294	424
74844	3	169.09	558	1.2	56.36	1540.91	2.75	465	8.25	0	0	1	20	1	4	25.6	2	32289.17752	32649.05284	5441.508807	1.16	2	57	4.4	38	15
74851	3.59	127.27	1005.45	2.51	35.44	1622.73	3.14	400	11.29	0	0	1	80	3	3	22.3	1	17775.76408	19886.76971	3314.461618	1.65	2	12	4.4	17	12
74852	1.25	136	340	0.38	108.8	1085.37	6.67	906.67	8.33	0	0	2	12	1	4	24	1	13186.03857	13200.317	2200.052833	1.17	2	15	4.1	22	12
74855	0.54	81.15	113.62	0.22	150.71	648.89	6.5	527.5	3.5	0	0	1	16	1	4	22.3	1	18431.72311	19977.37315	3329.562192	4.66	2	18	4.5	29	17
74859	3.13	168	789.6	1.57	53.62	1707.69	3	504	9.4	0	0	2	55	2	4	27	2	19256.38567	19441.81416	3240.302361	1.59	2	25	3.9	25	24
74860	1.56	97.6	380.64	1.09	62.56	1027.27	3.57	348.57	5.57	0	0	1	40	2	6	25.5	2	16575.42474	17473.74135	2912.290225	2.36	2	16	4.4	23	26
74861	2.55	142	724.2	1.53	55.69	1805.71	3.33	473.33	8.5	0	0	1	60	2	6	26.6	2	13037.41333	14180.93557	2363.489262	0.41	1	23	3.5	22	54
74865	1.04	79.2	205.92	0.52	76.15	1025.58	5	396	5.2	0	0	1	58	2	3	25.2	2	100734.9354	101505.4081	16917.56802	5	2	19	4.3	19	11
74866	5.57	182.14	1420.71	4.46	32.69	2136.11	1.75	318.75	9.75	0	0	1	40	2	3	33.4	3	20038.21349	20347.99387	3391.332312	1.09	2	39	3.6	26	39
74869	1.53	74.69	365.97	0.92	48.78	1347.5	5.33	398.33	8.17	0	0	2	66	3	4	35	3	16034.96879	16161.75082	2693.625137	1.7	3	19	4	28	23
74872	1.83	93.33	308	1.65	50.91	1195.35	2	186.67	3.67	0	0	1	50	2	1	28.6	2	18133.27539	18458.35651	3076.392751	5	2	24	4.3	20	22
74874	1.88	151.76	485.65	0.94	80.63	1355.81	3.4	516	6.4	0	0	1	36	2	3	24.5	1	85949.92742	88228.02032	14704.67005	4.19	2	18	4.3	22	15
74877	2.88	185.88	910.82	1.73	64.49	1525.58	2.83	526.67	8.17	0	0	2	14	1	1	19.6	1	16067.49704	15992.62238	2665.437063	5	2	18	4.3	16	11
74878	2.19	75	427.5	1.32	34.21	1562.5	4.33	325	9.5	0	0	2	69	3	1	36.2	3	20230.68926	20102.50823	3350.418038	5	2	18	4	25	8
74879	1.6	102.86	576	0.96	64.29	1471.05	5.83	600	9.33	0	0	2	43	2	6	31.5	3	22390.95988	23117.35542	3852.892571	5	2	18	3.8	16	15
74880	2.5	170.71	597.5	1.25	68.29	1323.4	2.8	478	7	0	0	1	39	2	3	31.8	3	13806.86016	14275.29879	2379.216465	0.97	2	34	4.7	22	21
74881	1.54	71.79	308.68	1.08	46.74	1152.17	4	287.14	6.14	0	0	2	14	1	3	22.9	1	16865.10219	18052.00396	3008.667326	0.91	2	11	4.6	20	9
74882	1.76	71.2	313.28	0.88	40.45	1300	5	356	8.8	0	0	1	25	1	1	27	2	29401.33199	30456.35431	5076.059052	1.79	2	33	4.5	23	30
74883	0.97	101.33	293.87	0.48	104.83	986.67	6	608	5.8	0	0	2	24	1	1	38.9	3	26478.31274	27283.57204	4547.262006	5	2	50	4.5	34	15
74885	1.92	84.8	407.04	0.96	44.17	1356.82	5	424	9.6	0	0	2	57	2	1	24.6	1	20199.00882	19830.88912	3305.148187	0.64	2	17	4.4	22	21
74886	1.6	239.33	574.4	0.64	149.58	1459.46	3.75	897.5	6	0	0	2	18	1	4	28.9	2	14292.12555	14002.89306	2333.81551	0.78	2	17	3.7	18	12
74887	1.44	188.89	491.11	0.58	130.77	1123.91	4.5	850	6.5	0	0	1	13	1	4	20.3	1	14165.4339	14422.85025	2403.808375	1.42	2	12	4.6	19	22
74890	3.4	156.67	799	2.38	46.08	1525.58	2.14	335.71	7.29	0	0	1	30	2	3	26.8	2	20433.70589	21136.82433	3522.804054	0.69	2	24	4.3	17	12
74893	2.08	170.83	427.08	1.46	82	1389.74	1.71	292.86	3.57	0	0	2	70	3	3	31.3	3	49790.98147	51140.11877	8523.353128	5	2	23	3.9	22	12
74895	1.76	123.81	458.1	1.06	70.27	1195.74	3.5	433.33	6.17	0	0	2	15	1	3	24.2	1	93161.24983	99717.58439	16619.5974	0	2	14	4.7	23	13
74897	1.86	117.73	482.68	0.75	63.17	1435	5.5	647.5	10.25	0	0	2	46	2	1	32.3	3	28218.9568	28325.80578	4720.96763	0.87	2	28	4	24	22
74901	2.68	90.91	536.36	2.95	33.9	1517.07	2	181.82	5.36	0	0	1	55	2	3	43.2	3	135541.8609	136518.0104	22753.00173	1.74	2	19	4.1	18	18
74902	3.2	172.67	828.8	1.6	53.96	1625.58	3	518	9.6	0	0	2	22	1	3	24	1	34552.61664	36240.6808	6040.113467	0.95	2	18	4.3	17	13
74904	1.73	72.69	327.12	1.21	42	1270.45	3.71	270	6.43	0	0	2	48	2	3	25.3	2	26510.78906	27335.38121	4555.896869	0.72	2	22	4.4	21	38
74905	3	103.33	651	1.8	34.44	1675.61	3.5	361.67	10.5	0	0	1	44	2	3	32.4	3	69686.11556	73749.7351	12291.62252	5	2	18	4.1	21	16
74907	2.16	141.58	580.47	1.08	65.61	1432.56	3.8	538	8.2	0	0	2	48	2	3	27.2	2	25344.59606	25504.51736	4250.752893	1.11	2	16	4.3	22	9
74910	1.91	159.57	702.09	0.77	83.41	1697.22	5.75	917.5	11	0	0	2	19	1	4	68.6	3	15695.81653	16996.69217	2832.782028	0.46	2	11	3.6	13	22
74911	1.28	138	441.6	0.9	107.81	1200	3.57	492.86	4.57	0	0	2	13	1	1	23.3	1	11960.88064	11680.98215	1946.830358	5	2	14	4.1	17	10
74912	0.58	137.08	191.92	0.23	235	723.26	6	822.5	3.5	0	0	1	12	1	6	15.3	1	13456.68818	12877.92208	2146.320346	5	2	15	4.3	26	10
74913	1.61	110	495	1.13	68.44	1283.72	4	440	6.43	0	0	2	14	1	4	32.6	3	16347.70089	17177.98974	2862.998291	3.09	2	17	4.3	16	12
74918	3.11	155	868	1.56	49.82	1673.17	3.6	558	11.2	0	0	2	49	2	1	28.1	2	29877.19116	29596.96284	4932.82714	1.27	2	23	4.1	22	11
74919	1.78	109.44	350.22	0.89	61.56	1397.56	3.6	394	6.4	0	0	2	66	3	3	22.6	1	55762.75527	56131.69175	9355.281958	4.35	2	16	4.1	17	18
74923	2.27	220.91	552.27	1.14	97.2	1430.95	2.2	486	5	0	0	1	24	1	4	35.1	3	22462.07092	22712.41935	3785.403225	1.42	2	37	4.2	37	21
74927	9.17	498.33	2740.83	5.5	54.36	1973.17	1	498.33	9.17	0	0	1	17	1	4	42.2	3	14868.3544	14765.22286	2460.870477	4.16	2	24	4.1	26	24
74928	2.24	87.65	333.06	1.12	39.21	1441.86	3.4	298	7.6	0	0	1	50	2	1	31.1	3	17790.46606	18704.9151	3117.485849	2.59	3	27	4.3	19	16
74929	3.29	312.86	719.57	2.3	95.22	1465.85	1	312.86	3.29	0	0	2	66	3	6	30.5	3	16703.02821	16626.07068	2771.01178	3.38	2	30	4.1	29	25
74932	1.14	114.48	377.79	0.91	100.61	984.78	3.63	415	4.13	0	0	1	32	2	3	27.1	2	26389.73293	27531.71599	4588.619332	5	2	57	4.6	31	84
74933	1.37	48.14	284.02	1.1	35.08	1328.21	5.38	258.75	7.38	0	0	2	57	2	4	36.8	3	19026.58032	18788.56276	3131.427127	2.94	1	20	3.9	19	34
74934	1.95	133	518.7	0.98	68.21	1335.56	4	532	7.8	0	0	1	14	1	4	22.7	1	11464.42917	11445.48593	1907.580988	1.45	2	15	4.5	26	14
74935	1.62	136.92	287.54	0.48	84.76	1185.42	4.33	593.33	7	0	0	1	20	1	6	21.8	1	24732.33836	26340.32164	4390.053607	5	2	16	4.8	19	9
74937	2.86	126.43	505.71	1.71	44.25	1543.9	2.33	295	6.67	0	0	1	74	3	3	30.6	3	43466.00555	44107.29351	7351.215585	4.3	1	14	4.1	15	12
74939	1.14	61.07	195.43	0.57	53.44	1123.26	5.6	342	6.4	0	0	1	13	1	6	18.7	1	9100.666858	9662.894124	1610.482354	5	2	15	4.3	25	9
74940	1.31	100.63	211.31	0.79	76.67	1126.19	2.67	268.33	3.5	0	0	1	80	3	4	28.2	2	9861.493591	10366.28086	1727.713477	1.5	2	14	4.2	21	15
74941	1.39	87.86	342.64	0.56	63.08	1226.67	7	615	9.75	0	0	2	59	2	4	27.2	2	28044.66749	28465.63525	4744.272542	2.14	2	17	4.5	19	15
74943	1.86	187.86	488.43	0.93	101.15	1363.41	2.8	526	5.2	0	0	1	19	1	3	26.2	2	11013.5278	11188.38354	1864.73059	1.5	2	17	4.1	19	25
74945	1.52	138.57	443.43	0.76	90.94	1378.95	4.2	582	6.4	0	0	2	36	2	3	27.4	2	66087.69868	69446.41307	11574.40218	2.66	2	14	3.8	17	9
74946	1.43	128.26	423.26	1	89.39	1219.05	3.29	421.43	4.71	0	0	1	62	3	4	27.7	2	8630.256341	8933.435508	1488.905918	0.16	2	18	4.2	23	22
74948	2.27	131.33	446.53	0.91	57.94	1424.39	3.75	492.5	8.5	0	0	2	33	2	3	32.8	3	25024.09095	25842.8394	4307.1399	4.25	2	16	4.1	20	13
74951	1.31	57.19	240.19	0.92	43.57	1082.22	4.57	261.43	6	0	0	1	46	2	3	31.2	3	80555.8957	82567.34942	13761.2249	5	2	23	4.5	20	47
74953	3.41	138.82	805.18	2.05	40.69	1808.11	2.83	393.33	9.67	0	0	1	80	3	3	25.4	2	38030.36327	38869.99479	6478.332465	2.18	1	15	3.7	22	12
74954	0.88	86.4	190.08	0.44	98.18	932.56	5	432	4.4	0	0	2	48	2	1	33.6	3	24151.80187	24243.25087	4040.541812	3.02	2	37	4.3	25	24
74955	1.22	78.7	220.35	0.49	64.64	1100	5.75	452.5	7	0	0	2	14	1	6	19.8	1	7001.950146	8003.233423	1333.872237	4.03	2	12	4.5	17	9
74958	2.04	81.67	400.17	1.23	40	1421.43	4	326.67	8.17	0	0	2	76	3	1	28.6	2	17406.3222	17328.39939	2888.066564	0.51	1	33	4.2	42	45
74961	2	82.73	364	1.4	41.36	1178	3.14	260	6.29	0	0	1	61	3	3	25.8	2	130672.2848	133517.1996	22252.8666	5	2	25	5	22	27
74962	1.14	94.55	236.36	0.45	83.2	1114.29	5.5	520	6.25	0	0	1	15	1	1	19.1	1	14043.78808	14244.62272	2374.103787	5	2	16	4.2	20	22
74963	2.19	123.13	430.94	1.31	56.29	1443.9	2.67	328.33	5.83	0	0	1	39	2	3	24.8	1	19790.82958	20976.26762	3496.044604	1.02	2	23	4.1	26	10
74965	2.04	145.93	802.59	1.22	71.64	1502.5	4.5	656.67	9.17	0	0	1	26	1	3	54	3	30261.75031	33112.1919	5518.69865	5	3	19	4	36	20
74969	2.39	143.89	618.72	1.67	60.23	1371.11	2.57	370	6.14	0	0	1	22	1	1	25.4	2	34932.34819	38540.10387	6423.350646	0.82	2	19	4.5	23	14
74972	2.29	128.24	500.12	1.15	55.9	1297.92	3.4	436	7.8	0	0	1	36	2	3	22.2	1	46336.96909	47565.12511	7927.520851	5	2	21	4.8	21	21
74974	3.2	119.5	764.8	2.56	37.34	1572.09	2.5	298.75	8	0	0	1	48	2	3	50.2	3	76889.84467	81373.53662	13562.2561	5	2	27	4.3	20	19
74977	1.85	173.5	641.95	0.56	93.78	1340	6.67	1156.67	12.33	0	0	2	20	1	6	17.3	1	37144.71161	38581.79608	6430.299346	4.61	2	12	4.5	17	8
74978	2.25	88.5	398.25	1.8	39.33	1475.61	2.5	221.25	5.63	0	0	2	80	3	3	33.7	3	33356.10741	34833.34934	5805.558224	2.15	2	12	4.1	22	13
74979	4	145	580	2	36.25	1847.37	2	290	8	0	0	2	80	3	3	28.6	2	35463.68754	37121.49323	6186.915538	0.73	1	12	3.8	15	14
74980	1.6	218.67	524.8	0.8	136.67	1175.56	3	656	4.8	0	0	1	14	1	3	22.6	1	19383.55495	21352.73407	3558.789012	1.91	2	21	4.5	18	14
74981	3.21	65.71	295.71	1.29	20.44	1528.26	3.5	230	11.25	0	0	1	33	2	1	34.8	3	33005.73238	33399.68324	5566.613874	5	2	35	4.6	30	30
74983	1.33	85.19	306.67	0.4	63.89	1182.22	9	766.67	12	0	0	2	63	3	1	26.1	2	24204.33372	24152.73059	4025.455098	1.28	1	13	4.5	13	15
74984	3.36	137.86	647.93	2.01	41.06	1611.63	2.33	321.67	7.83	0	0	1	64	3	1	25.5	2	8481.758292	8773.482633	1462.247106	5	2	28	4.3	24	11
74985	2.19	103.81	477.52	1.31	47.39	1535.9	3.5	363.33	7.67	0	0	2	66	3	1	28.2	2	14272.92271	14934.16578	2489.02763	1.15	2	13	3.9	15	13
74986	5.27	163.64	949.09	4.22	31.03	1573.91	1.38	225	7.25	0	0	2	17	1	1	19.2	1	14176.39382	13758.70342	2293.117236	0.56	2	14	4.6	20	8
74989	1.75	106.43	521.5	1.23	60.82	1330.95	4	425.71	7	0	0	2	80	3	3	26.7	2	24756.5378	27828.05356	4638.008927	2.4	2	11	4.2	21	15
74990	1.88	168.13	504.38	1.31	89.67	1202.22	2.29	384.29	4.29	0	0	1	47	2	3	26.3	2	29993.6198	30183.1613	5030.526883	0.62	2	15	4.5	17	12
74992	2.37	154.21	693.95	1.89	65.11	1375	2.38	366.25	5.63	0	0	2	14	1	3	20.7	1	21969.38839	23336.49792	3889.416321	1.02	2	11	4.4	20	9
74996	1.3	93.5	243.1	0.78	71.92	1039.13	3.33	311.67	4.33	0	0	1	56	2	3	25.3	2	109715.4069	110505.5586	18417.59311	5	2	20	4.6	22	16
74997	1.22	86.52	242.26	0.49	71.07	1380.56	5.75	497.5	7	0	0	2	43	2	3	44.2	3	83983.15092	84513.07434	14085.51239	1.61	2	14	3.6	19	8
74998	1.23	85	314.5	0.62	68.92	1221.05	6	510	7.4	0	0	2	38	2	6	37.2	3	19768.82422	20408.19711	3401.366186	0.7	2	15	3.8	17	9
75004	1.83	110.56	364.83	0.55	60.3	1442.86	6	663.33	11	0	0	2	52	2	6	19.6	1	13360.43538	13793.86748	2298.977913	3.09	2	17	4.2	19	12
75010	0.89	81.05	137.79	0.36	90.59	1034.21	4.75	385	4.25	0	0	2	80	3	4	37.1	3	25812.28331	27089.87089	4514.978482	5	2	17	3.8	20	16
75011	2.19	180.63	632.19	1.09	82.57	1362.79	3.2	578	7	0	0	2	69	3	3	29	2	62920.23407	62400.37371	10400.06228	3.87	1	15	4.3	17	17
75012	1.59	107.73	377.05	0.64	67.71	1223.91	5.5	592.5	8.75	0	0	1	60	2	3	27.3	2	90352.41413	93637.95258	15606.32543	5	2	19	4.6	21	12
75013	1.37	105.26	273.68	0.68	76.92	1106.98	3.8	400	5.2	0	0	1	63	3	4	27.2	2	11213.68829	11243.67842	1873.946403	1.03	2	29	4.3	35	11
75016	5.2	148.67	1159.6	2.6	28.59	2042.11	3	446	15.6	0	0	1	53	2	4	48.8	3	14841.09451	15261.78272	2543.630454	0.88	1	42	3.8	65	280
75017	0.76	84.48	185.86	0.38	111.36	789.58	5.8	490	4.4	0	0	1	54	2	4	16.8	1	21104.51742	21053.63607	3508.939345	1.77	2	16	4.8	27	20
75018	2.96	103.75	736.63	2.07	35.07	1552.27	3.43	355.71	10.14	0	0	2	52	2	3	18.9	1	38441.86498	39240.11555	6540.019258	1.02	2	17	4.4	18	18
75020	1.68	98.64	364.95	1.01	58.65	1297.56	3.67	361.67	6.17	0	0	2	54	2	3	45.2	3	38441.86498	39240.11555	6540.019258	0.92	2	20	4.1	26	14
75023	1.3	107	278.2	0.65	82.31	1181.4	4	428	5.2	0	0	1	27	1	1	26.1	2	38854.72071	42867.5726	7144.595434	3.09	2	95	4.3	38	24
75027	2.38	131.03	904.14	2.14	55.07	1495.24	3.22	422.22	7.67	0	0	2	42	2	3	25.6	2	72726.90436	73185.80223	12197.63371	4.3	2	17	4.2	16	8
75029	1.61	101.67	294.83	1.29	63.1	1053.19	2.25	228.75	3.63	0	0	1	23	1	4	22.5	1	21793.66988	25099.86256	4183.310426	5	2	14	4.7	22	25
75030	0.83	100.42	200.83	0.42	120.5	863.04	4.8	482	4	0	0	2	56	2	4	31.2	3	26316.26776	29349.22449	4891.537415	0.62	2	32	4.6	37	16
75032	2.83	144.44	736.67	1.42	50.98	1465.22	3.6	520	10.2	0	0	1	23	1	3	21.6	1	30226.34871	30045.05783	5007.509638	1.71	2	19	4.6	26	8
75033	1.55	84.48	380.17	1.09	54.44	1342.5	4.14	350	6.43	0	0	2	14	1	4	30.1	3	10072.28502	9868.450252	1644.741709	1.18	2	13	4	20	8
75034	1.62	100.95	343.24	0.81	62.35	1154.17	4.2	424	6.8	0	0	2	19	1	1	17.1	1	18351.09223	19902.16939	3317.028231	3.82	2	26	4.8	29	10
75040	1.68	95.79	306.53	0.51	56.88	1097.96	6.33	606.67	10.67	0	0	1	16	1	4	38.7	3	12443.70117	12357.38778	2059.564631	4.11	2	33	4.9	31	41
75041	2.12	167.65	603.53	0.85	79.17	1458.14	4.25	712.5	9	0	0	2	15	1	4	23	1	12593.53111	12338.67339	2056.445566	1.27	2	17	4.3	21	9
75043	1.6	112.4	449.6	1.12	70.25	1206.67	3.57	401.43	5.71	0	0	2	17	1	1	24.2	1	10362.68286	10428.92751	1738.154585	0.3	2	21	4.5	25	10
75044	1.4	138.4	484.4	0.84	98.86	1247.5	4.17	576.67	5.83	0	0	2	60	2	1	33.7	3	12164.97394	12040.28182	2006.713636	3.22	1	17	4	19	18
75045	0.69	59.38	130.63	0.34	86.36	813.33	6.4	380	4.4	0	0	2	13	1	1	24.2	1	11581.96855	11240.71976	1873.453294	0.96	2	14	4.5	16	9
75048	1.88	190	570	0.94	101.33	1191.67	3.2	608	6	0	0	1	15	1	1	27	2	13601.80655	13386.58668	2231.097779	5	2	19	4.8	20	17
75049	2.37	151.05	679.74	2.13	63.78	1268.09	2.11	318.89	5	0	0	1	59	2	3	31	3	98336.09871	99044.29862	16507.3831	5	2	26	4.7	16	30
75050	1.9	99.5	378.1	0.95	52.37	1295.65	4	398	7.6	0	0	1	15	1	4	36.4	3	9854.123228	10148.29255	1691.382092	0.9	2	24	4.6	42	15
75051	2	113.33	408	0.8	56.67	1257.45	4.5	510	9	0	0	1	16	1	6	25.7	2	9775.476302	9700.65888	1616.77648	1.47	2	22	4.7	21	22
75056	2.04	65.22	306.52	1.02	31.91	1475.61	4.6	300	9.4	0	0	2	53	2	3	16.7	1	18034.70703	19279.16689	3213.194481	0.93	2	12	4.1	22	16
75057	1	140.4	351	0.4	140.4	1006.82	6.25	877.5	6.25	0	0	2	55	2	1	33.8	3	19669.16317	19715.3034	3285.883901	2.63	2	30	4.4	23	25
75058	4.57	241.43	1545.14	1.83	52.81	1930	3.5	845	16	0	0	2	66	3	3	29.4	2	74311.78172	74803.44191	12467.24032	5	2	17	4	16	17
75060	1.33	111.11	266.67	0.8	83.33	1097.67	3	333.33	4	0	0	1	32	2	4	38.2	3	23729.06239	25278.2967	4213.04945	5	2	18	4.3	22	23
75061	1.84	101.25	597.38	0.92	54.92	1520.51	6.4	648	11.8	0	0	2	60	2	3	33.3	3	63474.72246	68904.82432	11484.13739	5	2	11	3.9	17	9
75063	4.75	199.38	1515.25	2.38	41.97	1800	3.2	638	15.2	0	0	1	34	2	3	24.2	1	27134.68728	28203.6688	4700.611467	3.05	2	19	4.3	23	18
75064	1.57	86.67	407.33	0.78	55.32	1489.47	6	520	9.4	0	0	2	39	2	1	27.6	2	30552.16418	29901.40767	4983.567944	5	2	34	3.8	26	95
75065	3.38	172.31	758.15	2.03	50.91	1580.95	2.17	373.33	7.33	0	0	1	76	3	3	33.7	3	63224.82087	62834.51703	10472.4195	5	1	14	4.2	16	17
75066	1.57	104.29	229.43	0.79	66.36	1374.36	2.8	292	4.4	0	0	2	44	2	4	26.9	2	26894.2816	26848.11205	4474.685341	5	2	13	3.9	15	5
75068	1.66	81.38	390.62	0.99	49.17	1210.64	4.83	393.33	8	0	0	1	72	3	3	31.5	3	75541.09129	79366.36922	13227.7282	1.46	2	43	4.7	30	20
75069	1.38	153.33	444.67	0.69	111.03	1234.15	4.2	644	5.8	0	0	1	14	1	3	30.3	3	23500.43027	23840.67486	3973.44581	0.25	2	15	4.1	18	19
75070	2.1	132.38	582.48	1.26	63.18	1348.89	3.5	463.33	7.33	0	0	2	74	3	1	36	3	15107.12053	15445.78201	2574.297002	0.93	2	28	4.5	27	108
75071	1	98.89	267	0.4	98.89	1011.63	6.75	667.5	6.75	0	0	1	33	2	6	35.4	3	18074.66503	19012.33926	3168.723209	1.27	2	62	4.3	35	28
75075	1.38	123.13	270.88	0.69	89.55	1202.38	3.2	394	4.4	0	0	2	38	2	6	22.7	1	14158.25444	14747.6287	2457.938117	5	2	39	4.2	35	22
75076	3.29	151.43	696.57	1.97	46.09	1531.82	2.33	353.33	7.67	0	0	1	72	3	3	26.6	2	57479.76231	57124.92426	9520.82071	3.58	3	20	4.4	19	18
75078	4.2	202	424.2	0.84	48.1	2181.25	2.5	505	10.5	0	0	2	50	2	4	46.4	3	29649.05351	30243.78956	5040.631594	0.51	2	8	3.2	15	28
75079	2.45	185.5	908.95	1.23	75.71	1376.6	4	742	9.8	0	0	2	14	1	3	20.9	1	22316.56325	23142.97619	3857.162699	1.52	2	14	4.7	20	15
75081	1.17	67.5	189	0.58	57.86	1070.45	4.8	324	5.6	0	0	2	66	3	1	29.7	2	17570.16428	17964.04067	2994.006778	5	2	48	4.4	38	74
75082	1.36	414.55	621.82	0.41	304	1172.73	3.67	1520	5	0	0	1	12	1	4	21.9	1	12881.90195	13102.52967	2183.754944	4.25	2	13	4.4	19	14
75084	1.78	111.11	355.56	0.71	62.5	1223.91	4.5	500	8	0	0	1	19	1	3	23.4	1	33701.16063	34899.24473	5816.540788	0.77	2	16	4.6	21	25
75085	2.38	78.1	390.48	1.67	32.8	1490.48	3	234.29	7.14	0	0	1	26	1	1	21.2	1	34995.39468	36748.74005	6124.790009	1.31	2	14	4.2	16	9
75089	2.18	141.82	680.73	1.09	65	1326.09	4.4	624	9.6	0	0	2	62	3	3	37.8	3	55691.24565	56164.60394	9360.767324	3.09	1	30	4.6	42	18
75090	1.77	80.77	371.54	1.42	45.65	1417.5	3.25	262.5	5.75	0	0	2	76	3	3	35.1	3	59355.47499	59706.52908	9951.088181	0.87	2	16	4	21	22
75092	1.79	118.95	404.42	0.72	66.47	1374.42	4.75	565	8.5	0	0	1	47	2	3	27.7	2	20572.39801	20890.43661	3481.739435	0.7	2	30	4.3	17	22
75093	2.36	28.57	188.57	1.65	12.12	1560	4	114.29	9.43	0	0	2	48	2	4	40.2	3	32031.07879	31630.37835	5271.729725	1.29	1	18	4	16	17
75097	1.78	120	384	1.24	67.5	1397.44	2.57	308.57	4.57	0	0	2	44	2	4	23.5	1	25979.42483	25934.82582	4322.470969	4.55	2	14	3.9	18	15
75098	1.59	103.64	362.73	0.48	65.14	1232.61	7.33	760	11.67	0	0	1	25	1	1	32.9	3	62211.87505	68637.01558	11439.5026	2.3	2	64	4.6	34	38
75099	2.24	133.81	628.9	0.67	59.79	1477.27	7	936.67	15.67	0	0	1	46	2	6	24.4	1	16862.88425	17618.31678	2936.38613	5	2	20	4.4	25	41
75100	0.95	96.82	203.32	0.38	101.43	883.33	5.5	532.5	5.25	0	0	1	15	1	3	22.7	1	15750.47663	15419.31554	2569.885923	5	2	13	4.8	23	12
75101	1.52	96.4	366.32	0.61	63.42	1228.89	6.25	602.5	9.5	0	0	2	15	1	1	21.7	1	11581.96855	12560.90357	2093.483928	2.53	2	27	4.5	29	8
75103	1.54	140	518	0.93	90.81	1297.56	4	560	6.17	1	5	2	55	2	3	26.1	2	15769.75603	16857.92609	2809.654348	0.42	2	23	4.1	28	19
75104	1.63	84.63	567.05	0.82	51.79	1476.92	8.2	694	13.4	0	0	2	26	1	3	23.8	1	50899.23041	52462.16851	8743.694752	3.86	2	14	3.9	21	24
75105	2	142.5	570	1.4	71.25	1371.43	2.86	407.14	5.71	0	0	1	55	2	3	34.3	3	107904.1248	108681.232	18113.53867	5	2	23	4.2	27	22
75108	3.27	98.67	483.47	2.29	30.2	1587.8	2.14	211.43	7	0	0	1	80	3	3	30.5	3	30464.57146	33977.58177	5662.930295	4.45	2	18	4.1	21	27
75111	1.81	85.71	325.71	0.72	47.37	1363.64	5.25	450	9.5	0	0	1	32	2	6	24.2	1	18276.82613	19528.15646	3254.692743	2.23	2	10	4.4	19	12
75112	9.14	150	960	6.4	16.41	2066.67	1	150	9.14	0	0	1	80	3	3	26.6	2	25384.68195	26405.85705	4400.976175	2.05	1	24	3.9	22	9
75114	1.24	69.09	283.27	0.75	55.61	1236.59	5.5	380	6.83	0	0	2	47	2	6	26.4	2	21467.24744	22354.88108	3725.813513	4.25	1	13	4.1	17	13
75117	2.47	92.35	387.88	0.99	37.38	1554.76	4.25	392.5	10.5	0	0	1	80	3	3	23.5	1	17152.00454	17938.62692	2989.771153	1.03	2	16	4.2	25	19
75118	1.46	213.08	404.85	1.17	145.79	1119.05	1.63	346.25	2.38	0	0	2	64	3	4	34.3	3	9948.192627	10026.84897	1671.141495	3.3	2	12	4.2	29	15
75119	0.87	80.87	161.74	0.52	93	846.81	3.83	310	3.33	0	0	1	15	1	1	20.7	1	14994.50281	14848.17004	2474.695007	2.94	2	26	4.7	20	15
75121	2.62	118.57	652.14	1.31	45.27	1417.78	4.2	498	11	0	0	1	44	2	1	25.5	2	26915.62953	28299.12177	4716.520295	5	2	26	4.5	24	13
75123	0.65	129	167.7	0.26	198.46	786.36	5	645	3.25	0	0	1	35	2	4	37.2	3	26438.46889	28727.98027	4787.996712	5	2	41	4.4	34	41
75124	1.75	90	378	1.75	51.43	1182.22	2.4	216	4.2	0	0	1	47	2	6	30.1	3	19037.39379	19330.72598	3221.787663	5	1	43	4.5	41	38
75125	3.37	89.26	812.26	1.69	26.48	1522.92	5.4	482	18.2	0	0	2	32	2	3	36.5	3	20628.9559	21677.36238	3612.893729	0.51	2	49	4.8	35	51
75127	2.27	106	360.4	1.59	46.76	1766.67	2.14	227.14	4.86	0	0	1	59	2	4	30.1	3	22021.37512	22652.63189	3775.438648	5	1	17	3.3	26	12
75128	2.36	150	495	1.18	63.64	1310.64	2.8	420	6.6	0	0	1	45	2	3	26.6	2	66076.32564	69929.44683	11654.90781	3.63	2	24	4.7	16	20
75129	4.67	282.22	1185.33	2.8	60.48	1550	1.5	423.33	7	0	0	2	80	3	3	24.9	1	33436.65329	34337.11207	5722.852011	2.61	1	18	4.6	26	15
75131	2.71	223.53	1028.24	1.35	82.61	1573.81	3.4	760	9.2	0	0	2	34	2	6	25.4	2	16740.33836	16795.62418	2799.270696	5	2	24	4.2	19	18
75132	2	136.32	518	1	68.16	1284.44	3.8	518	7.6	0	0	1	24	1	3	23.3	1	99429.77042	100665.1076	16777.51793	2.87	2	49	4.5	29	23
75133	0.82	120.59	168.82	0.25	146.43	879.07	5.67	683.33	4.67	0	0	1	12	1	4	17.7	1	9059.324666	9981.580798	1663.5968	1.29	2	13	4.3	28	9
75134	1.2	118.67	427.2	0.84	98.89	1083.72	4.29	508.57	5.14	0	0	2	33	2	3	26.3	2	38955.55257	39211.52613	6535.254355	0.63	2	46	4.3	33	13
75136	1.67	130.56	391.67	0.83	78.33	1139.58	3.6	470	6	0	0	1	56	2	3	27.1	2	114986.3147	115814.4266	19302.40444	5	3	32	4.8	25	19
75137	1.44	80	288	0.58	55.56	1222.22	6.25	500	9	0	0	2	30	2	1	25.1	2	38574.48042	38271.05089	6378.508482	0.47	2	13	4.5	17	6
75138	1.72	124.4	534.92	0.69	72.33	1355.81	6.25	777.5	10.75	0	0	2	15	1	4	29.9	2	11596.14982	11428.56541	1904.760901	2.58	2	15	4.3	13	21
75139	3.27	89.09	641.45	2.29	27.22	1482.98	3.14	280	10.29	0	0	1	44	2	6	31.3	3	16135.94578	18394.18813	3065.698022	0.02	1	46	4.7	35	180
75140	2.28	79.23	705.15	1.37	34.72	1451.11	6.5	515	14.83	0	0	2	34	2	3	37.9	3	29118.06019	31223.14406	5203.857343	0.09	2	23	4.5	23	13
75141	2.31	117.5	434.75	0.93	50.81	1647.37	4	470	9.25	0	0	2	16	1	4	36.8	3	17392.85918	18337.33251	3056.222086	1.27	2	12	3.8	19	12
75143	0.7	119	166.6	0.14	170	768.75	10	1190	7	0	0	2	15	1	6	14.6	1	6744.291206	7107.554104	1184.592351	5	2	11	4.8	21	11
75146	2.64	172.14	636.93	1.32	65.14	1587.5	2.8	482	7.4	0	0	1	49	2	4	43.1	3	24174.28725	24116.00493	4019.334154	5	1	53	4	43	22
75149	2.57	165.22	974.78	1.54	64.41	1578.05	3.83	633.33	9.83	0	0	2	39	2	4	24.8	1	22852.60786	22446.83392	3741.138987	1.04	2	12	4.1	20	8
75150	1.54	88.46	353.85	0.92	57.5	1225.58	4.33	383.33	6.67	0	0	2	71	3	3	26.5	2	41713.87912	42844.15911	7140.693185	4.84	2	23	4.3	20	17
75151	0.93	60	150	0.37	64.8	954.35	6.75	405	6.25	0	0	1	19	1	3	23.7	1	31046.85488	33060.23831	5510.039719	1.03	2	27	4.6	27	12
75155	0.84	83.24	258.05	0.5	99.35	982.93	6.17	513.33	5.17	0	0	2	34	2	3	25.7	2	64899.27633	67017.56754	11169.59459	5	2	20	4.1	20	24
75156	1.74	104.21	343.89	1.04	60	1213.33	3.17	330	5.5	0	0	1	42	2	3	36.1	3	110735.364	112447.2753	18741.21255	3.1	2	38	4.5	31	24
75157	0.59	71.88	136.56	0.3	121.05	693.48	6.4	460	3.8	0	0	1	56	2	4	31.1	3	28029.62847	28741.32533	4790.220889	5	3	17	4.6	19	15
75158	1	53.26	245	0.6	53.26	1073.81	7.67	408.33	7.67	0	0	2	80	3	3	22.9	1	36601.05372	38863.32543	6477.220905	4.71	2	24	4.2	25	18
75159	3.08	84.8	652.96	2.77	27.53	1648.78	2.78	235.56	8.56	0	0	1	68	3	3	27.4	2	113706.9582	115674.8136	19279.13559	3.22	2	18	4.1	23	13
75160	2.52	86.8	546.84	1.76	34.44	1424.44	3.57	310	9	0	0	1	64	3	3	24.7	1	39384.6055	39539.91186	6589.985309	1.59	2	15	4.5	18	22
75161	1.14	54.14	178.66	0.57	47.58	1180.49	5.8	314	6.6	0	0	2	47	2	3	26.6	2	95624.26048	96968.66237	16161.44373	3.22	2	14	4.1	22	11
75162	1.8	144	388.8	0.9	80	1387.8	3	432	5.4	0	0	1	54	2	3	25.1	2	113174.4109	113989.4738	18998.24563	5	2	17	4.1	17	13
75164	1.52	104.14	458.21	1.06	68.64	1384.21	4.14	431.43	6.29	0	0	2	42	2	3	24.6	1	44464.74055	46200.92748	7700.154579	2.6	2	62	3.8	40	39
75166	2	133.85	348	0.6	66.92	1297.83	4.33	580	8.67	0	0	1	14	1	1	20.1	1	13128.59891	13315.05237	2219.175396	1.58	2	35	4.6	32	17
75173	2.22	123.48	629.74	0.89	55.69	1540.48	5.75	710	12.75	0	0	2	42	2	3	25.8	2	22394.96844	23269.41077	3878.235128	5	2	18	4.2	21	8
75174	2.75	180	792	1.93	65.45	1516.67	2.29	411.43	6.29	0	0	1	76	3	4	25.6	2	8013.95142	8722.069844	1453.678307	0.78	1	26	4.2	28	27
75178	1.49	74.29	386.29	1.19	50	1345	4.38	325	6.5	0	0	2	19	1	6	27.4	2	8009.989894	8441.426209	1406.904368	5	2	17	4	20	16
75179	3.29	290	667	1.31	88.26	1897.14	1.75	507.5	5.75	0	0	2	64	3	4	29.7	2	18485.92858	18748.77757	3124.796261	0.71	2	14	3.5	18	25
75181	1.46	76.07	311.89	0.88	51.95	1242.86	4.67	355	6.83	0	0	2	59	2	3	36.2	3	27153.1242	29898.20988	4983.03498	5	2	95	4.2	63	71
75185	1	90.42	217	0.4	90.42	889.58	6	542.5	6	0	0	1	18	1	4	24.7	1	15691.60493	16283.99955	2713.999926	0.71	2	19	4.8	26	16
75187	1.9	250	475	0.38	131.58	1455	5	1250	9.5	0	0	2	40	2	3	18.9	1	14985.90545	16296.31241	2716.052068	4.55	2	17	4	21	9
75188	1.21	99.29	337.57	0.49	81.76	1247.5	7	695	8.5	0	0	2	35	2	4	33.7	3	19088.96138	18750.01525	3125.002541	1.45	2	14	4	17	21
75189	1.19	90	225	0.6	75.6	1093.18	4.2	378	5	0	0	1	59	2	6	24.4	1	16433.42627	16686.63597	2781.105996	5	2	29	4.4	26	22
75190	1.67	80.37	361.67	1	48.22	1195.65	4.5	361.67	7.5	0	0	1	41	2	3	28.4	2	98994.79787	101466.6648	16911.1108	1.49	2	37	4.6	25	32
75195	1.07	88.57	265.71	0.43	82.67	1185	7	620	7.5	0	0	2	62	3	4	47.1	3	9123.684839	9444.247044	1574.041174	0.23	1	16	4	23	33
75196	2.63	134.21	671.05	2.63	51	1464.29	1.9	255	5	0	0	2	64	3	3	43.2	3	88111.56043	87383.56396	14563.92733	5	1	33	4.2	25	29
75202	1.19	90	342	0.83	75.79	1111.63	4.57	411.43	5.43	0	0	1	23	1	4	20.2	1	28734.57722	28469.4795	4744.91325	2.61	2	20	4.3	25	38
75203	4.78	95.56	410.89	2.87	20	1768.29	1.5	143.33	7.17	0	0	1	69	3	1	29.5	2	12296.32744	12497.04654	2082.841091	1.57	1	22	4.1	30	48
75212	1.44	118.75	273.13	0.72	82.61	1209.52	3.2	380	4.6	0	0	1	55	2	3	26.6	2	90312.91465	91003.6744	15167.27907	4.04	2	22	4.2	25	18
75216	0.81	49.76	169.19	0.49	61.47	1089.19	7	348.33	5.67	1	1	1	54	2	3	33.7	3	118058.7371	121995.5753	20332.59589	1.44	2	32	3.7	31	24
75220	1.97	109.35	667.06	1.18	55.57	1468.29	5.17	565	10.17	0	0	2	39	2	4	35.1	3	25054.68274	25034.21566	4172.369277	0.25	2	18	4.1	19	80
75221	0.58	64.85	123.21	0.35	112.63	775	5.5	356.67	3.17	0	0	1	44	2	3	38.2	3	101720.4565	111136.4762	18522.74604	2.14	2	25	4	23	48
75222	1.68	107.89	345.26	0.34	64.06	1397.62	9.5	1025	16	0	0	2	65	3	6	26.7	2	8852.012045	8996.765671	1499.460945	5	2	15	4.2	22	15
75223	2.62	203.08	690.46	1.57	77.65	1368.89	2.17	440	5.67	0	0	2	69	3	3	29.6	2	98127.7155	104012.1516	17335.3586	5	2	18	4.5	22	14
75224	1.04	62.86	182.29	0.41	60.69	1109.76	7	440	7.25	0	0	2	27	1	4	30		21750.05717	22117.24458	3686.20743	1.91	2	14	4.1	16	12
75225	1.32	102.27	296.59	0.53	77.59	1131.11	5.5	562.5	7.25	0	0	1	14	1	1	26.7	2	14186.94572	13875.78952	2312.631587	0.76	2	22	4.5	22	17
75227	1.8	124	334.8	0.54	68.89	1242.55	5	620	9	0	0	2	18	1	6	21.3	1	6113.246209	6773.564253	1128.927376	0	2	19	4.7	24	12
75231	2.38	120	828	2.38	50.43	1397.73	2.9	348	6.9	0	0	2	79	3	4	27.9	2	20699.24141	21010.16848	3501.694746	2.57	1	19	4.4	26	32
75235	1.72	85.2	366.36	1.03	49.53	1208.51	4.17	355	7.17	0	0	2	17	1	3	40.6	3	66072.14162	67676.5502	11279.42503	2.15	2	21	4.7	26	15
75237	3.77	150	735	2.64	39.8	1554.55	1.86	278.57	7	0	0	1	54	2	3	41.6	3	20762.20094	20557.64782	3426.274637	1	1	31	4.4	40	62
75238	0.63	91.25	136.88	0.25	146	792.86	6	547.5	3.75	0	0	1	15	1	4	18.2	1	12110.37288	12026.37156	2004.39526	0.72	2	10	4.2	15	8
75244	1.66	76.59	520.78	1.49	46.18	1617.65	4.56	348.89	7.56	0	0	2	63	3	4	46.4	3	21832.75873	21946.54332	3657.75722	0.52	2	32	3.4	38	319
75248	0.67	106.67	149.33	0.27	160	858.54	5.25	560	3.5	0	0	1	15	1	4	20	1	15930.37972	15918.70351	2653.117251	3.24	2	15	4.1	22	14
75249	2.59	134.71	592.71	1.29	52.05	1431.11	3.4	458	8.8	0	0	2	23	1	3	22.8	1	39619.77867	40166.99976	6694.499959	1.23	2	14	4.5	16	6
75251	1.03	68.13	224.81	0.62	66.06	986.36	5.33	363.33	5.5	0	0	1	22	1	3	31.1	3	25859.88969	26181.17861	4363.529768	0.73	2	22	4.4	30	11
75252	2.09	106.96	513.39	1.04	51.25	1555	4.6	492	9.6	0	0	1	43	2	3	30.5	3	105564.6322	108109.3657	18018.22761	3.46	1	32	4	29	23
75253	1.94	151.76	500.82	0.78	78.18	1423.81	4.25	645	8.25	0	0	1	15	1	1	42.4	3	9378.346282	9296.367435	1549.394573	2.1	2	29	4.2	46	15
75254	1.17	71.72	243.86	1.06	61.18	928.57	3.22	231.11	3.78	0	0	1	26	1	4	27	2	21793.66988	25099.86256	4183.310426	5	2	45	4.9	64	53
75256	2.32	125.79	553.47	1.16	54.32	1436.36	3.8	478	8.8	0	0	1	44	2	1	30.2	3	35525.57931	35069.96998	5844.994997	1.42	2	29	4.4	21	32
75257	3.05	89.09	596.91	1.22	29.25	1568.89	5.5	490	16.75	0	0	1	21	1	4	21.3	1	20550.05746	20360.46799	3393.411331	0.1	2	16	4.5	19	23
75259	1.33	101.43	284	0.8	76.07	1187.18	3.5	355	4.67	0	0	2	80	3	3	25.5	2	56314.22813	58075.36101	9679.226835	1.27	1	16	3.9	18	14
75260	1.97	83.43	575.66	1.77	42.32	1538.46	3.89	324.44	7.67	0	0	2	20	1	6	28.5	2	19549.68944	21081.71214	3513.61869	3.22	2	12	3.9	16	7
75262	4.9	150	735	2.45	30.61	1741.86	2	300	9.8	0	0	1	80	3	3	28.2	2	28511.94673	30082.49344	5013.748906	5	2	31	4.3	28	16
75263	1.58	114.74	344.21	0.47	72.67	1425	6.33	726.67	10	0	0	2	61	3	6	20.7	1	9695.920451	10449.18609	1741.531015	5	2	18	4	27	27
75265	1.52	84.07	344.7	1.06	55.37	1125.53	3.86	324.29	5.86	0	0	2	16	1	3	19.3	1	19110.74323	20069.72936	3344.954893	1.11	2	11	4.7	19	9
75268	3.32	127.37	802.42	1.66	38.41	1515.91	3.8	484	12.6	0	0	1	28	1	1	24.6	1	50210.95379	52012.69791	8668.782985	0.94	2	28	4.4	29	45
75269	0.47	45.29	72.47	0.24	96.25	661.36	6.8	308	3.2	0	0	1	29	1	4	22.5	1	23795.88286	23982.93295	3997.155491	0.32	2	73	4.4	59	38
75270	2	78.68	598	2	39.34	1285.11	3.8	299	7.6	0	0	1	24	1	3	32.4	3	20842.81076	21621.68599	3603.614332	0.73	2	29	4.7	22	27
75272	1.82	134.09	536.36	1.09	73.75	1334.88	3.67	491.67	6.67	0	0	2	13	1	3	21.5	1	52436.67385	53709.97675	8951.662792	5	2	12	4.3	22	7
75273	2.55	138.64	776.36	2.04	54.46	1474.42	2.75	381.25	7	0	0	1	75	3	3	28.7	2	78088.05943	77590.34351	12931.72392	2.44	1	29	4.3	22	28
75274	3.71	161.43	839.43	1.49	43.46	1637.78	3.5	565	13	0	0	2	25	1	6	19.2	1	17743.42925	19878.26132	3313.043554	5	2	12	4.5	17	14
75277	2.71	132.35	608.82	1.89	48.91	1610.26	2.43	321.43	6.57	0	0	1	70	3	3	48.3	3	20749.08169	20620.99202	3436.832003	1.08	2	18	3.9	22	22
75278	1.32	114.74	286.84	0.53	87.2	1006	4.75	545	6.25	0	0	1	22	1	6	20.7	1	14733.93477	14947.11044	2491.185073	3.35	2	19	5	22	15
75279	1.55	117.5	364.25	0.93	75.81	1161.7	3.33	391.67	5.17	0	0	2	68	3	4	17.6	1	13341.68048	14474.51009	2412.418349	1.31	2	40	4.7	41	26
75280	1.44	102.94	504.41	0.72	71.43	1247.73	6.8	700	9.8	0	0	2	16	1	1	24.6	1	15561.48041	15102.9801	2517.163349	0.76	2	21	4.4	25	10
75282	2.73	104.09	624.55	1.36	38.17	1595.24	4.4	458	12	0	0	2	80	3	3	25.7	2	45397.42011	46619.98581	7769.997635	2.8	2	14	4.2	21	18
75283	2.29	94.29	452.57	1.37	41.25	1476.19	3.5	330	8	0	0	2	29	1	6	25.1	2	21374.40967	23049.42762	3841.57127	3.4	2	14	4.2	28	14
75285	2.3	125.22	663.65	2.3	54.34	1311.36	2.3	288	5.3	0	0	1	80	3	3	22.7	1	10694.23839	11283.3178	1880.552967	0.81	2	14	4.4	24	13
75287	1.9	183	347.7	0.76	96.32	1338.1	2.5	457.5	4.75	0	0	1	75	3	4	26	2	11676.19081	12090.86619	2015.144365	1.02	1	16	4.2	16	15
75288	2.14	153.79	953.52	1.71	71.94	1423.81	3.63	557.5	7.75	0	0	1	19	1	3	38.4	3	84630.41817	84027.24954	14004.54159	1.51	2	39	4.2	29	28
75292	1.41	98.15	372.96	0.84	69.74	1083.33	4.5	441.67	6.33	0	0	1	15	1	1	22.9	1	11047.82842	11621.73627	1936.956045	0.61	2	17	4.8	16	8
75293	1.93	116.67	338.33	0.58	60.34	1317.39	5	583.33	9.67	0	0	2	74	3	4	38.8	3	17401.37153	17961.28866	2993.54811	1.56	2	13	4.6	19	9
75295	1.1	105.52	337.66	0.77	95.63	1166.67	4.14	437.14	4.57	0	0	2	72	3	1	37.8	3	22015.72137	21644.0367	3607.33945	5	2	21	3.9	23	20
75296	3.47	132.11	871.89	2.43	38.03	1724.39	2.71	358.57	9.43	0	0	2	15	1	1	28	2	14636.6734	14645.04266	2440.840443	1.14	2	18	4.1	22	11
75299	5.64	175.45	1087.82	1.69	31.13	1997.5	3.67	643.33	20.67	0	0	1	80	3	1	26.6	2	13152.45975	13388.79231	2231.465385	1.21	2	14	4	20	14
75301	2.94	108.24	541.18	1.76	36.8	1561.9	2.83	306.67	8.33	0	0	1	48	2	3	17.3	1	30341.43992	32508.22075	5418.036792	0.12	2	19	4.2	23	16
75302	1.47	98.95	277.05	0.59	67.14	1243.9	4.75	470	7	0	0	2	25	1	3	43.3	3	48151.37042	49232.09102	8205.348503	2.13	2	32	4.1	27	19
75303	1.67	154.67	386.67	0.83	92.8	1394.87	3	464	5	0	0	2	17	1	3	34	3	12586.67318	12331.95425	2055.325708	1.72	2	14	3.9	18	14
75305	1.6	152.67	366.4	0.64	95.42	1324.39	3.75	572.5	6	0	0	2	46	2	4	21.2	1	19784.76736	19537.26509	3256.210848	3.45	2	11	4.1	14	18
75306	2.07	144.67	448.47	0.62	70	1395.35	5	723.33	10.33	0	0	1	59	2	6	21.4	1	18103.96157	18914.99255	3152.498759	1	2	24	4.3	25	50
75307	1.5	84.62	330	1.2	56.41	1128.26	3.25	275	4.88	0	0	1	26	1	3	36	3	69363.06388	69573.26433	11595.54406	4.2	2	30	4.6	28	22
75309	1.91	105.65	464.87	0.57	55.23	1355.81	7.67	810	14.67	0	0	2	39	2	1	22.9	1	26776.5863	26954.94732	4492.491219	0.29	2	20	4.3	20	11
75311	1.04	58.75	146.88	0.52	56.4	997.67	4.8	282	5	0	0	1	74	3	4	27.9	2	10588.71073	10828.12413	1804.687356	1.91	1	22	4.3	20	15
75312	1.62	206.15	432.92	0.81	127.62	1130.23	2.6	536	4.2	0	0	1	14	1	4	22	1	16247.43238	16572.3896	2762.064934	2.58	2	15	4.3	17	14
75315	2.81	103.13	464.06	1.13	36.67	1616.67	4	412.5	11.25	0	0	1	67	3	3	28.7	2	121183.282	121661.1472	20276.85787	3.18	2	15	4.2	17	22
75320	1.13	92.5	249.75	0.68	82.22	1061.36	4	370	4.5	0	0	2	14	1	4	25.8	2	17195.19976	17304.19773	2884.032955	0.45	2	13	4.4	20	17
75321	2	115.24	484	1.2	57.62	1265.96	3.5	403.33	7	0	0	1	25	1	1	29	2	35859.6775	38303.62145	6383.936908	1.03	2	37	4.7	27	14
75324	1.4	78	218.4	0.84	55.71	1470.59	3.33	260	4.67	0	0	2	80	3	1	35.8	3	13411.09921	13553.13765	2258.856275	1.07	2	19	3.4	22	18
75325	1.46	98.85	375.62	1.02	67.63	1386.84	3.71	367.14	5.43	0	0	1	64	3	3	29.8	2	20871.92991	22395.83896	3732.639826	0.85	2	33	3.8	40	83
75327	1.59	83.7	359.93	0.8	52.56	1297.67	5.4	452	8.6	0	0	1	34	2	1	30.4	3	34519.13734	35410.62203	5901.770338	1.47	2	26	4.3	19	33
75328	0.94	71.56	214.69	1.03	76.33	865.96	2.91	208.18	2.73	0	0	1	24	1	3	21.3	1	90245.7175	97392.70706	16232.11784	5	2	17	4.7	19	18
75329	3.38	135.38	1191.38	3.38	40	1632.56	2.6	352	8.8	0	0	2	43	2	3	35.5	3	95624.26048	98630.09904	16438.34984	1.02	2	13	4.3	17	17
75330	2.29	122.94	479.47	1.84	53.59	1608.11	2.13	261.25	4.88	0	0	1	55	2	3	23.9	1	96088.81839	103296.4423	17216.07372	1.89	2	19	3.7	29	36
75331	2.39	110	473	1.43	46.05	1507.32	3	330	7.17	0	0	1	32	2	3	27.4	2	106819.6546	109650.8972	18275.14953	4.67	2	34	4.1	51	21
75332	1.56	78.52	329.78	1.09	50.48	1262.79	3.86	302.86	6	0	0	2	28	1	3	43.6	3	59625.50705	59904.94552	9984.157586	1.63	3	24	4.3	22	20
75333	1.7	83.33	383.33	0.85	48.91	1371.43	5.4	450	9.2	0	0	1	44	2	1	29.6	2	35873.49514	37717.43128	6286.238547	3.82	2	24	4.2	18	48
75334	1.86	91.72	495.31	2.79	49.26	1355.26	1.93	177.33	3.6	0	0	1	66	3	1	31.1	3	10648.85236	10670.29326	1778.38221	3.69	3	29	3.8	32	143
75335	0.85	95.77	210.69	0.42	113.18	992.68	5.2	498	4.4	0	0	1	30	2	4	34.2	3	19725.40805	21144.52813	3524.088022	0.54	2	23	4.1	25	26
75337	1.89	233.68	841.26	1.14	123.33	1442.5	3.17	740	6	0	0	2	74	3	4	32.4	3	14989.07572	16260.93411	2710.155684	1.03	2	13	4	16	21
75338	5.31	193.13	1641.56	4.25	36.35	2013.16	2	386.25	10.63	0	0	2	77	3	3	22.1	1	51814.32521	52326.89763	8721.149605	5	2	16	3.8	20	18
75339	1.27	89.55	250.73	0.64	70.36	1170.73	4.4	394	5.6	0	0	1	34	2	3	37	3	68324.90003	73313.84988	12218.97498	2.35	3	23	4.1	22	18
75340	2.29	118.57	569.14	1.37	51.88	1472.09	3.5	415	8	0	0	2	22	1	3	24.6	1	30431.90912	30753.53499	5125.589166	1.99	2	11	4.3	17	7
75341	1.56	139.44	390.44	0.93	89.64	1102.13	3	418.33	4.67	0	0	2	14	1	3	18.4	1	64420.85443	65985.16533	10997.52755	1.92	2	13	4.7	21	7
75342	3.36	125	587.5	2.35	37.23	1640	2	250	6.71	0	0	1	73	3	3	27.9	2	51435.39666	52278.75392	8713.125654	4.48	1	25	4	23	17
75343	1.21	89.47	205.79	0.61	73.91	1146.34	3.8	340	4.6	0	0	1	80	3	3	31.7	3	38596.96171	39615.93825	6602.656374	1.34	1	10	4.1	18	61
75345	2.85	108.5	618.45	1.43	38.07	1441.3	4	434	11.4	0	0	2	54	2	1	33.4	3	22254.26128	22457.58612	3742.93102	5	2	17	4.6	20	19
75346	2.94	129.41	647.06	2.06	44	1592.68	2.43	314.29	7.14	0	0	1	41	2	3	28.6	2	98711.14858	101175.9329	16862.65548	5	2	13	4.1	16	8
75347	1.95	166.5	649.35	0.78	85.38	1470.73	5	832.5	9.75	0	0	2	62	3	1	36.4	3	19694.01742	20256.47875	3376.079792	5	2	13	4.1	18	6
75349	2	128.64	566	2	64.32	1253.66	2.2	283	4.4	0	0	1	54	2	1	24.5	1	21405.34507	23253.59119	3875.598532	0.87	2	22	4.1	25	25
75350	4.25	172.5	586.5	2.55	40.59	1826.32	1.33	230	5.67	0	0	2	80	3	3	31.5	3	14622.53889	15365.76034	2560.960056	1.89	2	24	3.8	36	23
75352	0.95	123.81	247.62	0.38	130	913.33	5.25	650	5	0	0	1	30	2	1	27.9	2	54212.29629	58428.53104	9738.088506	5	2	19	4.5	26	21
75356	2.44	157.78	694.22	1.71	64.55	1579.49	2.57	405.71	6.29	0	0	2	80	3	3	29.2	2	52146.37946	54129.05453	9021.509088	5	2	10	3.9	16	11
75359	1.41	86.36	267.73	0.7	61.29	1252.38	4.4	380	6.2	0	0	2	51	2	1	34.5	3	21286.80641	21450.10325	3575.017209	5	2	21	4.2	25	15
75361	2.9	194	562.6	1.16	66.9	1447.73	2.5	485	7.25	0	0	1	66	3	6	25.8	2	18803.70839	19844.66822	3307.444703	2.05	2	20	4.4	21	13
75362	2.57	208.57	750.86	1.03	81.11	1585.37	3.5	730	9	0	0	1	40	2	1	25.6	2	30445.10375	32524.3909	5420.731816	2.78	2	22	4.1	57	85
75364	1.63	128.75	334.75	0.81	79.23	1227.91	3.2	412	5.2	0	0	1	61	3	3	24.1	1	120515.6268	124898.008	20816.33467	5	2	18	4.3	22	14
75370	3.31	166.92	717.77	2.98	50.47	1324.49	1.44	241.11	4.78	0	0	1	25	1	3	21.6	1	90436.00364	92598.45726	15433.07621	3	2	20	4.9	22	17
75375	2.28	84.44	346.22	1.82	37.07	1535.9	2.25	190	5.13	0	0	1	52	2	3	44.4	3	24960.29069	25140.05047	4190.008412	1.06	1	54	3.9	33	47
75376	1.74	146.52	586.09	1.74	84.25	1276.19	2.3	337	4	0	0	2	41	2	6	21.2	1	17258.46935	17310.82283	2885.137138	4.35	2	20	4.2	20	9
75377	2.18	136.47	504.94	1.52	62.7	1515.38	2.43	331.43	5.29	0	0	1	53	2	3	27.3	2	109829.8995	118068.2422	19678.04036	5	2	28	3.9	28	15
75379	2.21	152.63	641.05	1.11	69.05	1291.49	3.8	580	8.4	0	0	2	53	2	6	28.6	2	20012.30024	20073.00745	3345.501242	5	2	39	4.7	24	26
75381	2.43	130.71	444.43	1.21	53.82	1521.95	2.8	366	6.8	0	0	2	69	3	3	32	3	35738.50578	35914.99591	5985.832651	1.23	2	22	4.1	22	16
75382	5.93	200	1780	5.93	33.71	2300	1.5	300	8.9	0	0	1	54	2	4	28.7	2	25570.74308	25787.90234	4297.983723	0.57	2	17	3.3	16	21
75384	2.06	74.12	259.41	1.03	36	1365.12	3.4	252	7	0	0	1	61	3	3	29.2	2	31194.14666	31873.28601	5312.214334	5	1	32	4.3	22	32
75385	1.96	98.08	500.19	1.18	50	1261.7	4.33	425	8.5	0	0	2	46	2	4	29.9	2	27921.20699	28481.28385	4746.880641	4.69	2	16	4.7	18	15
75389	1.14	118.97	392.59	0.57	104.55	1288.89	5.8	690	6.6	0	0	2	43	2	4	50.7	3	24993.20982	24680.55129	4113.425215	1.89	2	15	3.6	20	16
75390	1.47	74.06	348.09	1.62	50.43	1014	2.91	215.45	4.27	0	0	1	36	2	6	28.6	2	28788.79956	30759.83642	5126.639403	4.77	2	113	5	73	86
75391	1.8	109.6	493.2	1.08	60.89	1290.91	4.17	456.67	7.5	0	0	2	31	2	1	34.3	3	23468.55957	22968.68277	3828.113795	0.36	2	19	4.4	24	16
75392	0.97	65.67	190.43	0.48	67.93	919.15	6	394	5.8	0	0	1	13	1	1	22.5	1	22621.39958	27125.28505	4520.880841	1.52	2	21	4.7	18	17
75393	1.87	129.57	557.13	1.12	69.3	1462.5	3.83	496.67	7.17	0	0	2	30	2	4	31.8	3	38490.19971	39053.68716	6508.947861	0.41	2	15	4	20	39
75395	2	152.14	426	1.2	76.07	1368.29	2.33	355	4.67	0	0	1	53	2	4	28.7	2	20488.63748	20439.24097	3406.540162	3.45	2	18	4.1	20	22
75397	1.48	126.67	392.67	0.89	85.81	1228.57	3.5	443.33	5.17	0	0	2	62	3	1	33.5	3	14454.09628	14150.22894	2358.371489	1.91	1	15	4.2	17	13
75399	1.49	75.95	417.7	1.19	51.09	1276.19	4.63	351.25	6.88	0	0	2	27	1	6	31.2	3	23330.97254	26272.97246	4378.828743	3.77	2	67	4.2	45	58
75400	1.77	76.33	404.57	1.24	43.21	1402.44	4.29	327.14	7.57	0	0	2	74	3	3	30.5	3	71306.95746	71892.33177	11982.0553	5	1	15	4.1	18	20
75403	2	235.38	1224	1.2	117.69	1610.81	4.33	1020	8.67	0	0	2	27	1	4	45.7	3	31173.02391	35193.56871	5865.594784	2.57	2	13	3.7	16	25
75404	1.35	63.95	370.93	0.94	47.41	1218.18	6.14	392.86	8.29	0	0	1	43	2	1	38.5	3	26654.6478	28024.72529	4670.787549	3.48	2	37	4.4	27	34
75405	2.19	142.31	811.15	1.1	64.91	1562.5	5.2	740	11.4	0	0	2	19	1	3	44.4	3	16423.58624	16822.39491	2803.732485	2.13	2	19	4	17	14
75406	2.45	162.73	439.36	1.23	66.3	1409.09	2.2	358	5.4	0	0	2	76	3	4	17.2	1	16657.13166	17453.32898	2908.888164	5	3	25	4.4	28	24
75407	1.91	73.18	307.36	1.15	38.33	1365.12	3.67	268.33	7	0	0	2	23	1	3	21.2	1	43998.99927	45350.05531	7558.342552	5	2	9	4.3	17	8
75410	1.69	189.23	416.31	0.68	111.82	1146.81	3.25	615	5.5	0	0	2	17	1	1	23.7	1	18351.09223	19155.74099	3192.623498	0.54	2	12	4.7	17	14
75413	2.36	122.73	638.18	1.42	51.92	1371.11	3.67	450	8.67	0	0	2	18	1	4	16.5	1	18643.49453	18363.39462	3060.565771	3.37	2	13	4.5	22	17
75415	1.7	97	329.8	0.85	57.06	1264.44	4	388	6.8	0	0	2	24	1	4	28.6	2	24705.81494	25250.68926	4208.44821	1.59	2	15	4.5	17	20
75416	2.45	70.34	499.45	1.47	28.73	1662.16	4.83	340	11.83	0	0	1	61	3	3	39.9	3	20871.92991	22395.83896	3732.639826	1.08	2	17	3.7	17	37
75418	1.46	91.54	347.85	0.88	62.63	1244.19	4.33	396.67	6.33	0	0	1	64	3	4	27.5	2	15126.05212	15353.61047	2558.935079	4.04	2	22	4.3	24	26
75419	2.13	85.65	419.7	1.28	40.2	1492.68	3.83	328.33	8.17	0	0	2	28	1	1	26	2	31237.80371	32187.80881	5364.634801	1.29	2	24	4.1	28	10
75423	2.84	137.37	741.79	1.42	48.33	1531.82	3.8	522	10.8	0	0	2	64	3	3	29.9	2	67205.59217	67383.75666	11230.62611	2.52	2	12	4.4	31	27
75424	2.79	57.86	451.29	1.95	20.77	1383.67	4	231.43	11.14	0	0	1	42	2	1	27.6	2	26850.65863	26745.11211	4457.518685	5	2	39	4.9	26	31
75425	1.96	122.5	575.75	0.98	62.55	1347.73	4.8	588	9.4	0	0	2	34	2	1	29.8	2	54036.31638	52885.35095	8814.225158	4.51	2	18	4.4	19	13
75426	1.96	93.21	512.68	1.57	47.45	1216.67	3.5	326.25	6.88	0	0	1	24	1	3	25.1	2	114495.1525	113808.4361	18968.07269	5	2	18	4.8	25	20
75428	2.53	153.68	737.68	1.26	60.83	1587.8	3.8	584	9.6	0	0	2	44	2	6	27	2	17911.12863	18651.7229	3108.620483	4.35	2	16	4.1	18	18
75431	2.85	97	552.9	1.71	34.04	1358	3.33	323.33	9.5	0	0	1	16	1	1	22	1	14572.98236	14781.3848	2463.564134	0.7	2	18	5	23	12
75432	1.65	137	452.1	0.99	83.03	1178.72	3.33	456.67	5.5	0	0	1	23	1	3	29.5	2	33562.72252	34365.25501	5727.542502	5	2	23	4.7	24	15
75433	5.64	209.09	1296.36	2.25	37.1	1710.64	2.75	575	15.5	0	0	2	17	1	3	20.9	1	30874.71005	33271.31421	5545.219035	4.3	2	13	4.7	21	14
75434	4.5	116.36	1152	3.15	25.86	1830.95	3.14	365.71	14.14	0	0	2	31	2	6	30.6	3	15164.50421	15795.76624	2632.627707	1.4	2	17	4.2	15	20
75435	1.21	110.53	254.21	0.61	91.3	1008.7	3.8	420	4.6	0	0	2	63	3	3	22.8	1	94308.2048	94773.93403	15795.65567	5	2	16	4.6	20	9
75440	2.08	212.5	531.25	0.63	102	1248.94	4	850	8.33	0	0	1	59	2	1	22.5	1	16038.02425	15832.3394	2638.723234	2.69	2	22	4.7	21	23
75443	2.55	107.27	300.36	0.76	42.14	1595	3.67	393.33	9.33	0	0	1	74	3	3	34.9	3	25966.63699	25525.45158	4254.24193	0.86	3	18	4	20	31
75444	2.5	142.27	782.5	1.75	56.91	1516.67	3.14	447.14	7.86	0	0	2	49	2	3	36.5	3	72881.66645	73341.54086	12223.59014	5	2	26	4.2	23	19
75445	0.88	78.46	180.46	0.53	88.7	969.77	4.33	340	3.83	0	0	1	21	1	3	33.1	3	87027.25349	88108.49909	14684.74985	1.61	2	27	4.3	25	13
75446	3.93	112.14	616.79	2.36	28.55	1640.91	2.33	261.67	9.17	0	0	1	23	1	1	23.4	1	40079.23931	41517.42218	6919.570364	1.14	2	27	4.4	21	22
75447	3.41	105.88	614.12	1.71	31.03	1688.1	3.4	360	11.6	0	0	2	33	2	3	25.4	2	88911.12287	91153.98114	15192.33019	5	2	22	4.2	37	10
75449	3.75	200.83	903.75	1.88	53.56	1646.51	2.4	482	9	0	0	2	71	3	1	27.2	2	11873.97865	11624.35292	1937.392153	4.2	2	18	4.3	21	10
75450	0.92	36.41	131.08	0.46	39.44	1043.9	7.8	284	7.2	0	0	2	21	1	4	28	2	25242.70855	25233.69302	4205.615504	1.07	2	15	4.1	24	7
75451	1.48	105.71	327.71	1.03	71.61	1186.05	3	317.14	4.43	0	0	1	56	2	4	25.9	2	33172.94679	34015.23702	5669.20617	5	1	20	4.3	26	18
75454	1.52	109.26	447.96	0.76	71.95	1140.43	5.4	590	8.2	0	0	1	17	1	1	28.3	2	18353.71863	17951.17438	2991.862397	0.89	2	19	4.7	20	13
75456	1.37	102.29	490.97	1.51	74.58	1212.5	3.18	325.45	4.36	0	0	1	80	3	3	23.7	1	34201.66885	37361.71794	6226.95299	4.35	2	17	4	20	12
75457	3	123.04	849	2.4	41.01	1385.71	2.88	353.75	8.63	0	0	1	27	1	3	20.4	1	81969.88834	82988.30014	13831.38336	3.89	2	30	4.9	28	27
75458	4.07	159.33	971.93	2.44	39.18	1716.67	2.5	398.33	10.17	0	0	1	61	3	3	37.2	3	64542.17086	64796.68172	10799.44695	3.1	1	24	4.2	22	18
75461	1.48	80	248	0.89	54.19	1305	3.5	280	5.17	0	0	1	63	3	4	27.6	2	9509.038223	9851.1492	1641.8582	0.86	2	15	4	16	11
75462	2.13	74.17	378.25	1.49	34.9	1282.61	3.43	254.29	7.29	0	0	2	51	2	1	37.2	3	19136.6105	19311.45109	3218.575182	1.01	2	15	4.6	21	31
75463	1.77	95.77	440.54	0.88	54.13	1136.54	5.2	498	9.2	0	0	1	14	1	1	23.4	1	22844.52236	22908.41219	3818.068698	3.4	2	21	5.2	18	20
75466	1.65	127.65	357.41	0.82	77.5	1186.67	3.4	434	5.6	0	0	1	12	1	1	18.7	1	10247.31798	10393.86081	1732.310136	0.47	2	14	4.5	31	16
75467	1.13	116.67	315	0.56	103.7	1194.87	4.8	560	5.4	0	0	2	39	2	3	25.8	2	74719.53768	79995.14083	13332.52347	4.26	1	11	3.9	12	8
75472	1.69	103.85	456.92	0.85	61.36	1696.97	5.2	540	8.8	0	0	2	61	3	3	41.4	3	98127.7155	98368.00557	16394.66759	4.13	2	18	3.3	20	41
75475	1.14	84.05	353.03	0.91	74.05	1156.1	4.63	388.75	5.25	0	0	2	13	1	4	36.5	3	12249.5151	12001.61931	2000.269884	0.72	2	17	4.1	20	14
75480	1.65	167.06	467.76	0.66	101.43	1085.11	4.25	710	7	0	0	1	14	1	1	19.3	1	14314.40166	14519.10624	2419.851039	0.54	2	20	4.7	22	14
75481	3.33	128.57	900	1.67	38.57	1513.04	4.2	540	14	0	0	2	14	1	4	22.9	1	11735.53003	12848.44055	2141.406758	2.53	2	10	4.6	15	10
75482	1.26	64.52	251.61	0.5	51.28	1089.36	7.75	500	9.75	0	0	2	52	2	1	29.4	2	21286.80641	20898.86198	3483.143664	0.8	2	38	4.7	35	17
75483	1.24	66.67	173.33	0.87	53.85	1085.71	3	200	3.71	1	1	1	57	2	4	30.4	3	23134.12148	23078.34692	3846.391153	0.19	2	79	4.2	87	105
75486	4.14	152.27	1385.68	3.31	36.81	1628.26	2.75	418.75	11.38	0	0	1	37	2	1	35.2	3	47639.30552	48642.24938	8107.041563	2.36	2	76	4.6	52	32
75490	2.17	117.83	589.13	1.3	54.2	1615.38	3.83	451.67	8.33	0	0	1	28	1	3	25.8	2	74913.12842	75779.95226	12629.99204	1	2	16	3.9	20	9
75491	4.36	151.82	728.73	1.75	34.79	1706.98	2.75	417.5	12	0	0	1	57	2	6	27.2	2	15211.00864	15669.99245	2611.665408	5	2	30	4.3	24	11
75492	1.4	83.2	291.2	0.56	59.43	1155.56	6.25	520	8.75	0	0	1	27	1	1	29.3	2	35853.95203	37918.69634	6319.782723	3.58	2	19	4.5	21	6
75495	0.6	90.4	135.6	0.3	150.67	812.5	5	452	3	0	0	1	66	3	4	43.1	3	18851.99742	19135.60938	3189.26823	0.86	1	32	4	25	29
75496	3.13	140	350	1.25	44.8	1617.07	2	280	6.25	0	0	1	72	3	4	23.4	1	8592.630376	8844.408042	1474.068007	1.26	2	22	4.1	24	30
75498	3.76	84.8	797.12	3.38	22.55	1810.26	2.78	235.56	10.44	0	0	2	69	3	3	39.3	3	27279.08278	27459.56613	4576.594355	5	3	8	3.9	15	18
75499	2.39	130	559	1.19	54.42	1389.13	3.6	468	8.6	0	0	1	60	2	3	28.2	2	138653.8599	139200.6173	23200.10288	5	1	28	4.6	38	21
75500	2.25	136.25	490.5	0.9	60.56	1469.05	4	545	9	0	0	2	75	3	3	26.8	2	37554.66557	37776.78019	6296.130032	3.48	2	12	4.2	17	16
75502	2.74	104.21	541.89	1.37	38.08	1302.04	3.8	396	10.4	0	0	1	17	1	6	20.4	1	13128.47627	12563.82641	2093.971069	2.52	2	18	4.9	22	11
75504	1.79	107.08	460.46	0.9	59.77	1400	4.8	514	8.6	0	0	2	33	2	3	31.4	3	17842.87689	18743.69333	3123.948889	0.91	2	17	4.1	18	17
75506	0.74	49.41	123.53	0.44	67.2	890.48	5.67	280	4.17	0	0	2	25	1	1	34	3	39950.62428	41165.60395	6860.933992	0.72	2	67	4.2	41	60
75507	2.22	133.89	535.56	1.11	60.25	1450	3.6	482	8	0	0	2	21	1	1	25	2	37001.5919	40607.43153	6767.905255	5	2	12	4.4	17	12
75508	1.08	52.4	141.48	0.54	48.52	982.22	5	262	5.4	0	0	1	14	1	3	21.2	1	26019.3679	25833.92551	4305.654252	1.13	2	19	4.5	22	11
75511	3.21	97.08	747.54	2.25	30.26	1466.67	3.43	332.86	11	0	0	2	49	2	3	29.9	2	80402.67337	80084.76049	13347.46008	5	2	16	4.8	18	13
75512	0.66	85.63	179.81	0.26	130.48	832.56	8	685	5.25	0	0	2	17	1	4	20.6	1	11596.14982	11421.92923	1903.654872	1.45	2	10	4.3	18	5
75513	3.43	101.74	803.74	3.78	29.62	1664.29	2.09	212.73	7.18	0	0	2	15	1	4	21.1	1	10382.16215	10172.05634	1695.342723	0.98	2	8	4.2	16	13
75515	1.59	107.73	377.05	1.11	67.71	1072	3.14	338.57	5	0	0	1	21	1	1	24.7	1	55257.92414	57756.48172	9626.080286	5	2	15	5	20	18
75516	1.44	90.4	325.44	0.72	62.78	1106.25	5	452	7.2	0	0	1	15	1	3	17.7	1	29763.00393	31089.78097	5181.630162	5	2	14	4.8	19	12
75517	4.56	148.75	1085.88	2.28	32.6	1807.14	3.2	476	14.6	0	0	2	20	1	1	22.5	1	37256.82438	38389.88012	6398.313354	0.82	2	21	4.2	21	10
75518	1.63	126.32	391.58	0.98	77.42	1218.6	3.17	400	5.17	0	0	2	17	1	4	19.6	1	18728.40329	18847.12003	3141.186671	0.07	2	14	4.3	24	15
75519	2.06	140	462	0.83	67.88	1629.73	4	560	8.25	0	0	2	44	2	4	31.7	3	27442.32974	27099.03336	4516.505561	5	1	15	3.7	19	16
75520	1	75.23	331	0.7	75.23	951.06	6.29	472.86	6.29	0	0	1	13	1	3	26.7	2	36814.40074	39507.0314	6584.505233	3.23	2	18	4.7	24	8
75521	3.21	112.63	687.05	1.61	35.08	1823.08	3.8	428	12.2	0	0	2	49	2	1	31.1	3	28218.9568	27954.28162	4659.046937	0.74	2	30	3.9	33	14
75523	3.09	144.55	491.45	2.78	46.76	1409.52	1.22	176.67	3.78	0	0	1	58	2	3	21.1	1	28883.53646	29353.31449	4892.219082	0.52	2	21	4.2	28	29
75524	2.47	162	599.4	0.99	65.68	1352.08	3.75	607.5	9.25	0	0	1	48	2	6	27.6	2	19866.34967	20943.02023	3490.503371	4.25	2	41	4.8	39	44
75526	1.11	123.68	259.74	0.33	111.9	1033.33	6.33	783.33	7	0	0	1	20	1	6	31.3	3	26370.5156	26752.05335	4458.675558	3.14	2	38	4.5	32	27
75527	1.33	89.74	466.67	1.07	67.31	1342.11	4.88	437.5	6.5	0	0	2	58	2	3	55.7	3	27790.55502	28114.43761	4685.739601	0.65	1	19	3.8	20	63
75529	3.65	116	846.8	3.29	31.78	1712.5	2.22	257.78	8.11	0	0	1	48	2	3	37.5	3	66076.32564	67726.22935	11287.70489	4.72	2	20	4	18	16
75531	2.29	144.76	694.86	1.6	63.33	1530.77	3	434.29	6.86	0	0	2	37	2	3	52.4	3	69839.3343	73930.36206	12321.72701	4.19	3	27	3.9	24	17
75533	1.19	64.84	239.9	0.72	54.32	975	5.17	335	6.17	0	0	1	21	1	6	20.7	1	30549.29106	32391.174	5398.529	3.03	2	28	4.8	24	35
75534	1.67	110.56	331.67	0.67	66.33	1347.62	4.5	497.5	7.5	0	0	2	20	1	4	33.5	3	15975.12601	16496.11622	2749.352703	0.9	2	11	4.2	17	10
75537	1.43	77.84	412.54	1	54.34	1160.87	5.29	411.43	7.57	0	0	2	42	2	1	22.9	1	35528.73577	35195.49968	5865.916614	2.9	2	16	4.6	19	30
75538	1.52	113.33	362.67	1.07	74.38	1233.33	3	340	4.57	0	0	2	36	2	1	34.2	3	43336.11203	48240.6097	8040.101616	1.79	2	21	4.2	23	33
75539	1.67	127.22	381.67	0.83	76.33	1252.27	3.6	458	6	0	0	2	19	1	4	29.4	2	14129.46559	14466.49429	2411.082382	0.13	1	12	4.4	16	17
75542	2	86.79	486	1.4	43.39	1395.35	4	347.14	8	0	0	2	74	3	3	27.2	2	17419.55569	17591.87838	2931.97973	5	2	20	4.3	20	15
75543	1.57	137.14	301.71	0.63	87.27	1126.09	3.5	480	5.5	0	0	2	66	3	3	33.2	3	29208.42126	30252.45536	5042.075893	1.08	1	32	4.6	23	22
75544	1.41	98.18	304.36	0.42	69.68	1142.55	7.33	720	10.33	0	0	1	26	1	1	25.4	2	46156.885	47813.155	7968.859166	3.5	2	14	4.7	17	16
75546	2.04	88.15	484.81	1.43	43.27	1447.62	3.86	340	7.86	0	0	2	37	2	4	31.4	3	19990.77125	20283.43142	3380.571904	1.72	2	12	4.2	14	16
75547	3.53	108.24	649.41	2.12	30.67	1750	2.83	306.67	10	0	0	2	62	3	1	28.1	2	10759.69511	10991.89775	1831.982958	5	2	15	4	21	33
75548	3.32	118.95	749.37	2.65	35.87	1432.61	2.38	282.5	7.88	0	0	1	14	1	3	23.2	1	13968.96901	14248.35576	2374.725961	0.57	2	13	4.6	21	12
75550	2.29	100.42	552.29	1.15	43.82	1468.18	4.8	482	11	0	0	2	21	1	6	22.6	1	33489.2808	36356.18658	6059.36443	0.56	2	43	4.4	36	14
75552	1.55	63.64	108.18	0.31	41.18	1345	5.5	350	8.5	1	2	2	80	3	1	35.6	3	13036.07413	13408.38453	2234.730756	1.03	1	106	4	114	37
75553	0.83	66	191.4	0.33	79.66	997.56	8.75	577.5	7.25	0	0	2	80	3	3	30.6	3	47633.10897	50577.26013	8429.543355	1.57	1	10	4.1	12	9
75554	1.2	87.5	210	0.6	72.92	1052.17	4	350	4.8	0	0	2	13	1	4	23.4	1	17591.10469	19049.06259	3174.843764	0.77	2	16	4.6	21	15
75555	4.73	207.33	1472.07	2.84	43.8	1915	2.5	518.33	11.83	0	0	2	58	2	4	77.5	3	24199.38401	26297.2725	4382.87875	0.76	1	17	4	21	36
75556	2.56	71.67	659.33	3.58	28.04	1469.77	2.57	184.29	6.57	0	0	1	22	1	1	26.9	2	52657.46048	55985.75892	9330.959821	1.59	2	19	4.3	17	16
75557	2.35	174	817.8	1.41	74.04	1626.32	3.33	580	7.83	0	0	2	50	2	3	32.8	3	26548.83979	27100.13007	4516.688345	1.61	2	17	3.8	20	16
75558	1.85	101.5	375.55	1.11	54.86	1324.39	3.33	338.33	6.17	0	0	1	37	2	3	30.3	3	72391.91242	74310.6517	12385.10862	3.14	2	44	4.1	29	22
75563	1.92	152.31	380.77	0.58	79.2	1365.12	4.33	660	8.33	0	0	2	51	2	6	19.7	1	16088.77297	16866.51712	2811.086186	5	2	18	4.3	23	32
75566	2.06	143.75	474.38	1.24	69.7	1243.75	2.67	383.33	5.5	0	0	1	28	1	1	22.3	1	46156.885	47813.155	7968.859166	3.5	2	14	4.8	17	12
75567	1.03	68.16	265.82	0.51	66.41	1046.67	7.6	518	7.8	0	0	2	29	1	4	21.5	1	29025.89413	33728.47683	5621.412806	5	2	14	4.5	20	38
75570	1.66	96.21	461.79	1.32	58.13	1165.22	3.63	348.75	6	0	0	1	14	1	1	39	3	12007.60962	15709.18014	2618.196689	0.76	2	27	4.6	24	16
75571	1.5	90	270	0.6	60	1290.48	5	450	7.5	0	0	1	57	2	6	27	2	12093.77293	12280.11634	2046.686056	5	2	13	4.2	22	22
75576	1.42	58.75	199.75	0.71	41.47	1230.23	4.8	282	6.8	0	0	1	47	2	4	26.9	2	23641.42096	24241.69739	4040.282898	4.96	1	24	4.3	16	34
75578	1.55	62.9	301.94	0.77	40.63	1193.48	6.2	390	9.6	0	0	1	16	1	1	20.7	1	14256.76316	13944.07568	2324.012614	0.61	2	20	4.6	28	17
75579	5.54	189.23	1362.46	3.32	34.17	1657.45	2.17	410	12	0	0	1	60	2	1	39.9	3	19223.25297	18925.87197	3154.311995	2.26	2	38	4.7	26	19
75580	1.03	81.25	268.13	0.41	78.79	1065.12	8	650	8.25	0	0	2	12	1	3	26.3	2	68627.08846	70293.53799	11715.58966	1.49	2	13	4.3	21	8
75583	1.42	88.85	328.73	0.71	62.43	1241.86	5.2	462	7.4	0	0	1	12	1	1	31.9	3	16417.94109	16057.85342	2676.308904	0.42	2	39	4.3	29	12
75584	0.7	79.67	167.3	0.42	113.81	960.53	5	398.33	3.5	0	0	2	52	2	4	30.8	3	16970.58409	16758.28651	2793.047752	2.51	2	17	3.8	21	21
75585	1.5	97.69	381	1.05	65.13	1171.11	3.71	362.86	5.57	0	0	1	31	2	3	25.7	2	70635.40802	71188.24867	11864.70811	5	2	21	4.5	26	20
75586	1.5	88.46	345	0.75	58.97	1236.36	5.2	460	7.8	0	0	2	14	1	1	17.9	1	9123.495717	8854.682881	1475.78048	5	2	13	4.4	22	8
75587	1.17	80	224	0.7	68.57	956.25	4	320	4.67	0	0	1	16	1	3	25.6	2	13278.23411	13253.74714	2208.957857	5	2	16	4.8	18	10
75589	1.4	174.67	366.8	0.42	124.76	1221.43	5	873.33	7	0	0	2	13	1	6	18.9	1	12666.33032	13048.80913	2174.801522	0.26	2	12	4.2	22	7
75590	1.94	105.88	349.41	0.97	54.55	1354.55	3.4	360	6.6	0	0	1	45	2	6	22.4	1	20837.12278	21778.52307	3629.753846	5	2	15	4.4	24	12
75591	3	105.79	603	2.1	35.26	1527.91	2.71	287.14	8.14	0	0	1	38	2	1	31.8	3	34519.13734	35410.62203	5901.770338	1.58	2	16	4.3	20	12
75592	1.64	217.27	391.09	0.65	132.78	1179.55	2.75	597.5	4.5	0	0	2	69	3	6	19.3	1	15875.84132	15630.6922	2605.115367	0.87	2	19	4.4	24	20
75593	2.88	152.08	1049.38	0.86	52.9	1913.51	8	1216.67	23	0	0	2	34	2	1	43.6	3	49548.52063	49878.56734	8313.094557	5	2	12	3.7	14	56
75594	2.25	153.33	414	1.13	68.15	1319.57	2.4	368	5.4	0	0	2	26	1	3	22	1	36668.68212	37893.04603	6315.507671	0.18	2	17	4.6	21	6
75595	1.9	79.5	302.1	0.76	41.84	1135.29	5	397.5	9.5	0	0	1	21	1	6	26.6	2	15734.53346	15755.22865	2625.871441	1.47	2	41	5.1	36	33
75596	2.5	176.88	707.5	1.25	70.75	1440	3.2	566	8	0	0	1	35	2	4	31.2	3	27953.99726	30062.77408	5010.462346	0.05	2	20	4.5	20	18
75598	0.88	77.32	278.34	0.53	88.06	1019.51	6.83	528.33	6	0	0	2	62	3	1	29.1	2	15081.84559	14961.30865	2493.551442	5	2	41	4.1	37	45
75601	2	113.64	500	1	56.82	1434.15	4.4	500	8.8	0	0	1	61	3	1	28.4	2	13571.29119	13539.19225	2256.532042	3.87	1	27	4.1	29	33
75602	1	132.86	279	0.5	132.86	931.25	4.2	558	4.2	0	0	1	14	1	1	25.4	2	16417.94109	16652.72755	2775.454591	1.34	2	14	4.8	21	12
75607	3.67	31.67	139.33	2.2	8.64	2240	2	63.33	7.33	0	0	1	64	3	3	32.7	3	76751.08829	84342.35003	14057.05834	2.06	2	17	3	33	17
75609	1.11	105.56	211.11	0.78	95	1075	2.57	271.43	2.86	0	0	2	80	3	3	25.6	2	30930.09304	34660.55996	5776.759993	5	2	26	4	36	27
75610	1.85	73.53	463.24	1.3	39.68	1434.15	4.86	357.14	9	1	1	1	56	2	3	29.2	2	122416.1937	122197.3336	20366.22227	0.95	1	43	4.1	29	33
75612	2.69	118.13	507.94	1.61	43.95	1431.11	2.67	315	7.17	0	0	2	61	3	3	21.9	1	74723.29759	76499.01468	12749.83578	5	2	17	4.5	19	24
75616	3.21	154.29	694.29	1.61	48	1738.46	2.8	432	9	0	0	1	30	2	3	31.8	3	24369.60852	25393.75565	4232.292609	1.31	2	317	3.9	882	25
75618	1.19	100	320	0.59	84.38	1102.27	5.4	540	6.4	0	0	1	13	1	1	27	2	14994.50281	15207.45599	2534.575999	1.47	2	16	4.4	15	21
75619	1.29	92.5	286.75	0.52	71.61	1197.62	6	555	7.75	0	0	1	36	2	1	27.4	2	58945.66173	63530.02293	10588.33715	4.53	2	42	4.2	33	59
75620	1.84	43.23	246.39	1.47	23.51	1325	3.88	167.5	7.13	0	0	2	52	2	4	18.1	1	23828.58881	23936.29341	3989.382234	0.69	2	10	4.4	27	19
75621	1.21	113.75	329.88	0.6	94.14	1156.1	4.8	546	5.8	0	0	2	59	2	4	26.9	2	20238.64675	20203.90296	3367.31716	4.16	2	24	4.1	29	29
75624	2.11	102.14	602.64	1.48	48.47	1537.5	4	408.57	8.43	0	0	2	21	1	1	37	3	36992.86874	38117.89706	6352.982844	1.42	2	17	4	18	20
75625	1.62	62.62	425.81	1.3	38.68	1527.03	5.25	328.75	8.5	0	0	2	60	2	4	42.4	3	13496.77183	13970.98318	2328.497196	0.76	1	17	3.7	16	23
75628	2.06	70	462	1.44	33.94	1441.86	4.57	320	9.43	0	0	2	70	3	3	28.2	2	41211.12384	42327.78116	7054.630193	4.45	2	12	4.3	14	9
75630	2.53	93.68	449.68	2.02	37.08	1652.63	2.38	222.5	6	0	0	2	59	2	1	28.3	2	21217.46562	21297.80398	3549.633996	1.27	3	22	3.8	27	33
75631	2.08	158.46	427.85	1.25	76.3	1505.41	2.17	343.33	4.5	0	0	2	72	3	4	27.8	2	19721.99975	20018.2475	3336.374583	2.3	2	18	3.7	22	22
75636	1.73	114.55	435.27	0.86	66.32	1516.22	4.4	504	7.6	0	0	2	35	2	3	35.8	3	85751.78833	87099.23063	14516.53844	1.26	2	28	3.7	22	20
75637	3.48	137.41	1291.63	2.79	39.47	2020	3.38	463.75	11.75	0	0	2	70	3	3	39.8	3	29012.87785	28866.81731	4811.136218	5	1	24	3.5	21	7
75639	0.97	113.45	317.66	0.48	117.5	964.44	5.8	658	5.6	0	0	1	15	1	4	28.4	2	18184.52013	19129.12311	3188.187184	1.44	2	15	4.5	17	18
75640	4.53	138.42	1190.42	3.17	30.58	1915	2.71	375.71	12.29	0	0	2	22	1	3	55	3	70166.81013	73594.80167	12265.80028	0.97	2	12	4	15	16
75643	1.46	98.21	402.68	0.73	67.07	1163.04	5.6	550	8.2	0	0	2	43	2	1	22.5	1	23852.28899	23908.24206	3984.70701	0.34	2	22	4.6	14	27
75644	3.77	162.31	795.31	2.26	43.06	1415.22	2.17	351.67	8.17	0	0	1	69	3	6	26.5	2	12192.18831	12912.73787	2152.122978	5	1	54	4.6	41	46
75646	1.88	167.06	534.59	0.94	88.75	1290.91	3.4	568	6.4	0	0	1	20	1	6	27.6	2	25631.69612	28046.01954	4674.33659	5	2	31	4.4	22	19
75647	1.15	125.5	288.65	0.46	109.13	1207.5	5	627.5	5.75	0	0	1	28	1	1	21.3	1	53506.25821	56587.55708	9431.259513	3.18	2	23	4	20	22
75648	1.68	88.57	416.29	1.01	52.77	1262.79	4.67	413.33	7.83	0	0	2	18	1	1	22.8	1	15642.68011	15181.78734	2530.29789	0.54	2	48	4.3	37	38
75650	1.2	73	175.2	0.48	60.83	1090.91	5	365	6	0	0	2	13	1	1	27	2	18101.09265	18935.39637	3155.899395	1.28	2	15	4.4	25	11
75653	1.28	86.9	321.52	1.02	68.11	1002.17	3.63	315	4.63	0	0	1	40	2	4	25.7	2	27341.96065	27276.04131	4546.006885	1.44	2	24	4.6	20	30
75655	2.25	141.88	510.75	0.9	63.06	1395.56	4	567.5	9	0	0	1	29	1	3	30.6	3	19163.85982	20292.7151	3382.119184	0.48	2	22	4.5	24	25
75657	1	97.69	254	0.5	97.69	988.89	5.2	508	5.2	0	0	2	12	1	3	20.3	1	77129.8798	81777.02393	13629.50399	3.48	2	12	4.5	22	5
75659	1.73	176	457.6	0.87	101.54	1235.71	3	528	5.2	0	0	1	15	1	4	28.7	2	12304.00251	12484.54108	2080.756847	0.78	2	23	4.2	24	11
75660	0.69	56.29	135.09	0.55	82.08	851.22	4.38	246.25	3	0	0	2	59	2	4	32	3	24853.78457	24811.11795	4135.186324	2.87	2	20	4.1	17	21
75662	3	227.33	1023	3	75.78	1474.42	1.5	341	4.5	0	0	2	44	2	1	26.1	2	22599.52288	23631.18979	3938.531632	5	2	13	4.3	21	10
75663	1.36	77.5	294.5	0.68	57.11	1164.44	5.6	434	7.6	0	0	2	54	2	3	23.4	1	115082.961	117472.6744	19578.77907	3.55	2	21	4.5	23	28
75664	2.09	33.04	158.61	0.63	15.83	1370.45	7.67	253.33	16	0	0	2	31	2	4	33.8	3	25428.73922	25407.96657	4234.661094	0.39	2	16	4.4	19	13
75665	0.82	78.95	244.74	0.49	96.77	915.91	6.33	500	5.17	0	0	2	12	1	1	22.8	1	10339.02876	12302.05109	2050.341848	0.72	2	14	4.4	22	16
75666	2.36	120	396	0.94	50.91	1379.07	3.5	420	8.25	0	0	1	37	2	4	29.1	2	26031.26631	27730.808	4621.801333	5	2	54	4.3	209	15
75667	1.84	89.6	412.16	0.92	48.7	1331.82	5	448	9.2	0	0	2	46	2	3	22.6	1	25633.98748	25982.27433	4330.379055	0.63	2	13	4.4	18	8
75669	2.87	150	645	1.43	52.33	1423.4	3	450	8.6	0	0	1	64	3	6	22.2	1	15030.24477	15888.79146	2648.13191	5	2	20	4.7	19	15
75674	1.54	128.57	552.86	1.23	83.72	1239.02	3.5	450	5.38	0	0	1	60	2	4	28.3	2	15677.37073	16241.4026	2706.900433	1.11	1	10	4.1	21	19
75675	1.81	159.05	604.38	0.72	87.89	1484.21	5.25	835	9.5	0	0	2	17	1	4	52.6	3	16434.10739	17355.01284	2892.502139	5	2	27	3.8	27	18
75679	3.33	145.33	726.67	1.33	43.6	1545.65	3.75	545	12.5	0	0	2	41	2	3	25.2	2	91249.40234	94087.62569	15681.27095	1.01	2	13	4.6	21	13
75680	1.8	144.8	651.6	0.9	80.44	1308.89	5	724	9	0	0	2	15	1	3	33.3	3	69840.74394	71536.66427	11922.77738	2.23	2	14	4.5	18	11
75682	1.75	84.64	414.75	1.75	48.37	1182.22	2.8	237	4.9	0	0	1	29	1	6	31.6	3	29309.74257	31076.89044	5179.48174	3.5	2	21	4.5	19	23
75683	0.44	54.36	92.41	0.31	124.71	500	5.57	302.86	2.43	0	0	1	23	1	1	20.4	1	46156.885	48814.95085	8135.825142	5	2	17	5	18	24
75684	1.47	76.33	335.87	0.88	52.05	1405.26	5	381.67	7.33	0	0	2	33	2	3	28	2	84931.89592	87074.37483	14512.3958	2.52	2	39	3.8	40	37
75685	2.5	148.57	1040	1.5	59.43	1669.23	4.67	693.33	11.67	0	0	2	62	3	4	30.8	3	14469.49936	14402.16238	2400.360396	0.19	3	16	3.9	23	26
75689	2.68	70.36	527.68	2.14	26.27	1653.85	3.5	246.25	9.38	0	0	1	58	2	4	24.3	1	17017.07126	16976.04442	2829.340737	1.06	2	25	3.9	25	22
75690	1.58	80	240	0.63	50.67	1082.35	4.75	380	7.5	0	0	1	34	2	1	22.5	1	47051.5336	54155.17274	9025.862123	1.38	2	18	5.1	20	13
75691	2.42	75.83	439.83	1.45	31.38	1558.54	4	303.33	9.67	0	0	2	70	3	4	30.2	3	18399.18767	19504.25826	3250.70971	0.54	2	14	4.1	22	16
75692	1.7	119.57	466.3	1.36	70.51	1213.33	2.88	343.75	4.88	0	0	1	18	1	3	39.5	3	73452.0752	80604.1268	13434.02113	5	2	12	4.5	24	37
75696	3.14	130.45	900.14	2.2	41.59	1590.48	3.14	410	9.86	0	0	2	80	3	3	26.9	2	24307.19097	25767.87992	4294.646654	0.64	2	19	4.2	26	11
75698	1.04	101.74	244.17	0.63	97.5	947.83	3.83	390	4	0	0	1	22	1	3	34.8	3	68799.69619	71920.42444	11986.73741	5	2	20	4.6	21	11
75699	1.84	107.89	377.63	1.11	58.57	1274.42	3.17	341.67	5.83	0	0	2	62	3	1	23.6	1	12010.3253	12279.56487	2046.594145	0.71	2	31	4.3	31	45
75702	1.38	105.24	305.19	0.69	76.21	1225	4.2	442	5.8	0	0	2	59	2	3	44.9	3	139870.3601	154010.7633	25668.46054	4.09	2	20	4	23	20
75704	1.76	112.38	415.81	0.7	63.78	1208.7	5.25	590	9.25	0	0	1	24	1	1	21	1	46156.885	48814.95085	8135.825142	0.47	2	24	4.6	28	22
75706	1.56	147.78	413.78	0.62	95	1226.83	4.5	665	7	0	0	2	44	2	4	32.6	3	33922.26397	34186.64948	5697.774913	1.93	2	22	4.1	25	20
75707	1.89	161.11	547.78	0.94	85.29	1344.19	3.6	580	6.8	0	0	2	14	1	1	36.5	3	19926.37476	20055.70445	3342.617408	0.58	2	18	4.3	20	15
75709	0.94	168.89	287.11	0.47	178.82	938.64	3.6	608	3.4	0	0	2	30	2	1	21.7	1	23923.60097	23904.60983	3984.101638	3.5	2	17	4.4	31	12
75710	1.17	104.67	366.33	0.82	89.71	1024.44	4.29	448.57	5	0	0	1	35	2	3	41.1	3	81850.74775	84020.19237	14003.36539	5	2	38	4.5	25	34
75711	1.06	75.14	278.03	0.63	71.08	1027.27	5.83	438.33	6.17	0	0	1	12	1	1	19	1	23430.27934	23471.68797	3911.947995	2.66	2	15	4.4	24	14
75714	1.16	85.79	188.74	0.58	74.09	1050	3.8	326	4.4	0	0	1	54	2	6	23.9	1	23503.18669	23865.32876	3977.554794	5	2	33	4.2	27	130
75715	0.88	145.88	218.82	0.26	165.33	854.35	5.67	826.67	5	0	0	1	12	1	1	15.9	1	20102.54563	19661.64512	3276.940853	2.33	2	18	4.6	24	15
75717	3.29	131.43	604.57	1.97	40	1728.21	2.33	306.67	7.67	0	0	2	80	3	3	28.5	2	37737.52634	39180.26231	6530.043718	1.54	1	14	3.9	20	12
75721	0.82	94.29	216.86	0.49	114.78	1039.47	4.67	440	3.83	0	0	1	32	2	3	32.6	3	8289.698524	8430.461388	1405.076898	0.7	2	28	3.8	33	10
75722	1	142	213	0.3	142	1025.58	5	710	5	0	0	1	15	1	4	19.6	1	17695.65418	17572.91161	2928.818601	3.18	2	27	4.3	38	12
75723	2.29	255.88	997.94	0.92	111.54	1584.62	4.25	1087.5	9.75	0	0	2	55	2	6	35.3	3	13508.10757	13482.33492	2247.05582	1.46	2	19	3.9	23	9
75724	0.81	55.77	117.12	0.65	69.05	955	3.25	181.25	2.63	0	0	1	66	3	1	29.5	2	15128.52247	14957.47721	2492.912868	1.63	3	45	4	39	59
75725	2.39	103.04	566.74	1.43	43.09	1384.78	3.83	395	9.17	0	0	1	24	1	3	23.3	1	69766.05566	69347.61445	11557.93574	0.86	2	21	4.6	24	32
75726	1.26	48	211.2	0.88	38.18	1202.44	5	240	6.29	0	0	1	33	2	3	29.1	2	19396.58941	19910.69377	3318.448962	2.93	2	26	4.1	22	28
75732	1.62	112.69	473.31	0.81	69.76	1197.78	5.2	586	8.4	0	0	1	15	1	1	34.9	3	20846.589	20389.3697	3398.228283	0.85	2	31	4.5	21	24
75733	0.96	87.69	219.23	0.58	91.2	1211.43	4.33	380	4.17	0	0	1	56	2	4	25.8	2	24236.15857	24923.16088	4153.860146	0.61	1	9	3.5	16	8
75735	1.75	87.08	365.75	1.05	49.76	1191.84	4	348.33	7	0	0	1	19	1	6	28.5	2	14020.20379	13501.0142	2250.169033	3.53	2	121	4.9	275	37
75738	1.33	90	360	1.07	67.5	1095.56	3.75	337.5	5	0	0	1	47	2	1	34.9	3	28521.60575	29987.64688	4997.941147	2.19	2	46	4.5	39	40
75742	1.32	70	259	0.53	52.97	1073.47	7	490	9.25	0	0	1	37	2	1	30.2	3	36372.39955	39201.17799	6533.529664	2.97	2	31	4.9	22	23
75743	1.58	69.39	360.85	1.1	44.04	1380	4.71	327.14	7.43	0	0	2	36	2	6	25.9	2	25723.35735	26201.46232	4366.910386	0.26	2	26	4	23	35
75744	6.93	184.29	1787.57	5.54	26.6	1736.96	1.75	322.5	12.13	0	0	2	72	3	3	24.4	1	54972.04142	57075.55599	9512.592665	1.31	2	13	4.6	19	18
75745	3	134.21	765	1.8	44.74	1606.98	3.17	425	9.5	0	0	2	44	2	6	24.9	1	19474.49809	21068.66878	3511.444797	1.82	2	17	4.3	18	18
75748	5.9	342	2017.8	2.95	57.97	2002.56	2	684	11.8	0	0	2	80	3	6	25.8	2	17876.23682	21592.56702	3598.76117	3.08	2	15	3.9	21	10
75749	2	75	390	1.4	37.5	1356.41	3.71	278.57	7.43	0	0	1	69	3	1	27.4	2	18814.7349	18786.38644	3131.064407	0.72	1	26	3.9	27	35
75750	2	92.22	332	1.2	46.11	1424.39	3	276.67	6	0	0	1	70	3	3	27.3	2	81342.87502	81160.42114	13526.73686	5	2	25	4.1	31	64
75751	1.81	99.52	378.19	0.9	55	1229.79	4.2	418	7.6	0	0	1	47	2	3	28.1	2	109286.6155	112015.4657	18669.24428	5	2	43	4.7	36	14
75753	1.65	179.41	502.35	0.82	108.93	1022.22	3.4	610	5.6	0	0	1	19	1	1	19.6	1	15326.45686	16360.85161	2726.808602	5	2	28	5.4	28	15
75755	1.96	73.85	376.62	0.98	37.65	1459.52	5.2	384	10.2	0	0	2	41	2	3	31.8	3	91249.40234	94812.36071	15802.06012	5	2	17	4.2	18	41
75758	1.13	116.67	315	0.34	103.7	1276.32	8	933.33	9	0	0	1	47	2	6	20.6	1	26373.74151	27565.28068	4594.213447	5	2	11	3.8	17	11
75760	0.93	78.1	304.57	0.56	84.1	966.67	7	546.67	6.5	0	0	2	12	1	6	27.2	2	5874.20993	6366.734967	1061.122495	3.05	2	11	4.5	19	10
75762	2.68	131.36	775.05	2.15	48.98	1582.93	2.75	361.25	7.38	0	0	2	61	3	3	31.3	3	98633.16869	102772.5088	17128.75147	4.26	1	21	4.1	19	68
75763	3.1	126	781.2	2.48	40.65	1569.77	2.5	315	7.75	0	0	1	32	2	1	29.3	2	52907.76226	53539.26041	8923.210068	1.17	2	30	4.3	25	20
75766	1.44	88.75	408.25	1.01	61.74	1220.45	4.57	405.71	6.57	0	0	2	16	1	3	22.7	1	66434.39963	68047.6048	11341.26747	0.99	2	13	4.4	20	9
75768	1.58	132.63	397.89	0.79	84	1253.49	3.8	504	6	0	0	1	46	2	6	20.5	1	23050.93352	24300.1948	4050.032467	2.94	2	23	4.3	24	27
75769	6.42	187.37	2285.89	8.35	29.18	2194.44	1.46	273.85	9.38	0	0	1	72	3	3	23.6	1	51435.39666	52278.75392	8713.125654	4.48	2	21	3.6	22	21
75771	3.57	134.29	671.43	2.14	37.6	1669.05	2.33	313.33	8.33	0	0	1	70	3	3	31.6	3	66938.72457	68036.28118	11339.3802	5	1	26	4.2	25	21
75772	3.21	169.29	761.79	1.61	52.67	1613.95	2.8	474	9	0	0	2	15	1	3	21.8	1	52627.17514	53905.10392	8984.183986	5	2	15	4.3	22	10
75773	1.95	107.14	439.29	0.98	54.88	1459.52	4.2	450	8.2	0	0	2	19	1	3	19.3	1	27525.43818	28193.82955	4698.971592	1.27	2	26	4.2	19	11
75775	2.09	51.47	365.44	1.25	24.65	1395.45	5.67	291.67	11.83	0	0	1	41	2	3	23.9	1	14354.85225	15388.78691	2564.797819	5	2	25	4.4	18	25
75779	3.08	85.6	659.12	1.85	27.79	1515.22	4.17	356.67	12.83	0	0	1	29	1	3	56.4	3	89270.72817	96340.50367	16056.75061	5	2	39	4.6	26	27
75781	2.36	83.64	434.91	1.89	35.38	1452.38	2.75	230	6.5	0	0	1	65	3	3	40.4	3	78031.28203	80868.77984	13478.12997	5	1	25	4.2	23	14
75785	1.09	92.65	342.79	0.87	85.14	1088.1	4.25	393.75	4.63	0	0	2	22	1	4	32	3	24410.9762	24402.25773	4067.042956	2.94	2	17	4.2	21	18
75786	3.93	165	907.5	1.96	42	2120	2.8	462	11	0	0	2	54	2	3	32.3	3	20099.49774	21211.57538	3535.262564	2.14	9	13	3.5	16	15
75787	2	200.83	482	0.8	100.42	1288.64	3	602.5	6	0	0	1	72	3	3	31.6	3	16248.39419	16514.80997	2752.468329	5	2	16	4.4	19	17
75789	2.87	105.33	452.93	2.01	36.74	1486.05	2.14	225.71	6.14	0	0	1	58	2	3	27.5	2	112942.3306	118943.8062	19823.96771	5	1	20	4.3	15	16
75790	2.47	122.94	516.35	0.99	49.76	1516.28	4.25	522.5	10.5	0	0	2	28	1	1	27.1	2	19370.33012	21599.58623	3599.931039	2.87	2	25	4.3	18	13
75791	1.05	158.95	317.89	0.42	151	995.24	4.75	755	5	0	0	2	12	1	4	18.1	1	16113.41194	15885.9402	2647.6567	3.24	2	12	4.2	17	11
75792	1.93	131.43	354.86	0.58	68.15	1288.89	4.67	613.33	9	0	0	1	42	2	3	31.2	3	20684.80736	21201.30007	3533.550012	1.68	2	30	4.5	29	36
75795	2.5	146.43	512.5	1.25	58.57	1456.82	2.8	410	7	0	0	1	79	3	1	30.6	3	10335.85362	10691.34831	1781.891386	1.29	2	23	4.4	21	24
75799	2.64	114.8	757.68	1.06	43.48	1476.09	6.25	717.5	16.5	0	0	2	22	1	3	28.1	2	38238.73625	39129.94997	6521.658328	1.52	2	24	4.6	20	24
75802	2.35	112.35	449.41	1.18	47.75	1306.25	3.4	382	8	0	0	1	15	1	1	24.1	1	10375.15778	10147.60389	1691.267315	5	2	16	4.8	25	13
75803	5.82	270	1728	2.91	46.41	1704.35	2.2	594	12.8	0	0	1	40	2	4	29.8	2	20498.91548	21123.94962	3520.65827	0.95	2	26	4.6	27	29
75805	3.11	180.56	1011.11	2.8	58.04	1592.68	2	361.11	6.22	0	0	2	53	2	3	16.9	1	24209.53151	24987.8772	4164.6462	1.34	2	14	4.1	19	11
75807	1.76	117.93	601.45	0.7	67.06	1326.67	7.25	855	12.75	0	0	2	32	2	3	20.7	1	69839.3343	73930.36206	12321.72701	3.27	2	25	4.5	17	11
75808	5.67	203.33	691.33	2.27	35.88	1910	1.5	305	8.5	0	0	1	75	3	3	27.8	2	19952.64	19613.63524	3268.939206	5	1	29	4	39	27
75809	1.46	130	494	0.73	88.95	1165.12	5.2	676	7.6	0	0	1	13	1	3	25.7	2	66076.2487	65605.31731	10934.21955	3.82	2	16	4.3	20	17
75814	0.91	104.78	220.04	0.46	114.76	933.33	4.6	482	4.2	0	0	1	28	1	3	41.5	3	28125.48149	30352.87275	5058.812125	0.04	2	71	4.5	45	50
75816	1.41	116.36	360.73	0.56	82.58	1083.33	5.5	640	7.75	0	0	2	17	1	6	18	1	11690.9233	12478.76831	2079.794718	2.15	2	18	4.8	31	17
75817	1.56	39.44	110.44	0.62	25.36	1734.38	4.5	177.5	7	0	0	2	53	2	6	17.5	1	14309.98287	14353.39214	2392.232023	1.81	2	63	3.2	61	139
75819	1.5	93.5	280.5	0.9	62.33	1036	3.33	311.67	5	0	0	1	20	1	3	17.3	1	112158.5167	117245.9847	19540.99745	1.81	2	17	5	23	12
75820	1.29	56.1	297.32	0.9	43.4	1193.02	5.86	328.57	7.57	0	0	2	43	2	6	31	3	19326.788	20125.91733	3354.319555	5	2	28	4.3	21	17
75822	1.6	139	444.8	0.64	86.88	1213.33	5	695	8	0	0	2	34	2	3	19.3	1	58624.83479	60103.69583	10017.28264	5	2	16	4.5	13	11
75823	2	100	340	1	50	1411.9	3.4	340	6.8	0	0	2	43	2	3	28.6	2	51223.79377	53223.89723	8870.649538	3.37	2	13	4.2	19	14
75824	1.84	136.84	478.95	0.74	74.29	1472.5	4.75	650	8.75	0	0	2	50	2	3	44.5	3	27790.55502	29691.19963	4948.533271	1.31	2	20	4	17	13
75825	2.24	168.82	641.53	0.89	75.53	1316.67	4.25	717.5	9.5	0	0	2	40	2	6	25	2	14689.12664	15973.58248	2662.263746	1.68	2	30	4.8	24	11
75826	2.72	111.67	547.17	1.36	41.02	1497.78	3.6	402	9.8	0	0	1	70	3	1	33.6	3	13846.32795	13836.64111	2306.106852	2.05	1	31	4.5	24	11
75827	2.73	97.73	586.36	1.64	35.83	1484.44	3.67	358.33	10	0	0	2	14	1	3	32	3	13479.17346	14163.77172	2360.628619	3.08	2	13	4.5	14	14
75828	2.86	99.17	1021.42	3.15	34.66	1565.12	3.27	324.55	9.36	0	0	2	43	2	3	35.9	3	91249.40234	96040.94211	16006.82368	4.55	2	29	4.3	27	22
75830	2.35	96.92	591.23	1.17	41.31	1376.09	5.2	504	12.2	0	0	2	18	1	4	19.6	1	12340.94794	12465.3934	2077.565566	4.1	2	23	4.6	25	21
75831	2.24	55.45	410.36	2.02	24.73	1409.09	3.67	203.33	8.22	0	0	2	34	2	3	29.4	2	107737.369	108445.3019	18074.21699	5	2	21	4.4	32	41
75832	1.28	83.79	310.03	0.77	65.68	1176.74	4.83	405	6.17	0	0	2	14	1	1	20	1	18152.78037	18270.59875	3045.099792	0.9	2	17	4.3	20	9
75833	3.47	161.76	954.41	3.12	46.61	1621.43	1.89	305.56	6.56	0	0	1	15	1	4	22.6	1	9059.324666	9981.580798	1663.5968	1.29	2	23	4.2	27	20
75835	1.57	109.52	361.43	0.94	69.7	1151.11	3.5	383.33	5.5	0	0	1	31	2	3	25.5	2	70109.84694	72488.53115	12081.42186	5	2	32	4.5	29	22
75836	1.35	133.53	307.12	0.54	98.7	1054.17	4.25	567.5	5.75	0	0	1	16	1	3	19.1	1	12901.35781	12630.10076	2105.016794	5	2	19	4.8	37	10
75837	2.88	127.65	625.47	1.44	44.29	1508.89	3.4	434	9.8	0	0	1	55	2	3	24.5	1	76594.5743	77146.19544	12857.69924	2.27	2	19	4.5	19	20
75838	2.53	82.94	356.65	2.02	32.79	1545	2.13	176.25	5.38	0	0	1	80	3	3	26.2	2	29262.26112	30874.138	5145.689667	5	2	63	4	44	163
75839	1.88	151.88	455.63	1.13	81	1338.1	2.67	405	5	0	0	2	40	2	4	28.1	2	22566.40209	22284.1023	3714.017049	1.16	2	8	4.2	20	15
75840	3.27	193.64	697.09	2.29	59.17	1444.44	1.57	304.29	5.14	0	0	1	52	2	3	27.8	2	120938.4071	121809.385	20301.56416	5	2	69	4.5	36	54
75842	1.03	93.79	281.38	0.52	90.67	972.34	5.8	544	6	0	0	1	23	1	3	26.9	2	30261.75031	33112.1919	5518.69865	5	2	25	4.7	27	29
75845	2.88	96.88	445.63	2.3	33.7	1558.54	2	193.75	5.75	0	0	1	59	2	1	33.2	3	18463.26289	18734.42821	3122.404701	2.56	1	17	4.1	18	14
75848	2.2	138	455.4	1.1	62.73	1395.35	3	414	6.6	0	0	1	59	2	3	33.8	3	139320.8556	140324.2208	23387.37014	5	2	22	4.3	22	19
75850	1.52	117.2	445.36	0.3	77.11	1286.36	12.5	1465	19	0	0	2	37	2	6	20.7	1	16201.02175	16731.09341	2788.515568	5	2	29	4.4	20	25
75853	2.77	118.46	852.92	1.94	42.78	1677.5	3.71	440	10.29	0	0	2	19	1	1	42	3	18003.58828	18259.43885	3043.239809	0.55	2	19	4	18	16
75854	2.05	107.89	420.79	1.23	52.56	1243.48	3.17	341.67	6.5	0	0	1	18	1	3	23	1	59123.95856	64069.67299	10678.27883	2.46	2	19	4.6	23	14
75855	2.13	184.38	626.88	1.06	86.76	1457.14	3.2	590	6.8	0	0	2	34	2	3	27.4	2	103190.1615	104811.6179	17468.60299	2.53	2	33	4.2	27	12
75856	2.41	139.41	571.59	1.21	57.8	1337.5	3.4	474	8.2	0	0	2	28	1	1	28.7	2	54764.12039	60100.93497	10016.8225	2.3	2	11	4.8	13	12
75860	2.59	94.09	536.32	2.59	36.32	1615.79	2.2	207	5.7	0	0	1	60	2	6	40.7	3	22313.03115	23631.71525	3938.619208	4.77	2	16	3.8	22	17
75861	1.26	95.26	228.63	0.51	75.42	1130.23	4.75	452.5	6	0	0	2	52	2	4	27.4	2	28474.72807	28118.51665	4686.419442	3.55	2	27	4.3	27	49
75863	0.41	70.74	77.81	0.12	173.64	627.5	9	636.67	3.67	0	0	2	62	3	3	19.5	1	53887.57407	55768.07906	9294.679843	5	2	23	4	34	84
75866	1.26	114.74	275.37	0.51	90.83	1137.78	4.75	545	6	0	0	1	12	1	1	20.1	1	30051.78727	29549.06889	4924.844816	2.5	2	25	4.5	32	13
75869	1.43	111.74	368.74	0.72	77.88	1235	4.6	514	6.6	0	0	1	27	1	4	32.6	3	28561.44714	28297.94667	4716.324445	1.89	2	65	4	47	62
75870	3.05	125.91	843.59	1.52	41.34	1657.14	4.4	554	13.4	0	0	2	40	2	1	23.6	1	34458.68814	34135.48839	5689.248066	2.18	2	13	4.2	17	10
75871	1.25	95.63	191.25	0.38	76.5	1173.81	5.33	510	6.67	0	0	2	57	2	3	23.8	1	84374.63474	86164.88199	14360.81366	3.48	2	17	4.2	22	12
75874	1.03	52.29	188.23	0.82	50.83	1110.26	4.38	228.75	4.5	0	0	1	57	2	3	32.7	3	133545.4814	134566.9061	22427.81768	2.43	2	28	3.9	24	25
75875	1.73	136.67	355.33	1.04	78.85	1102.08	2.5	341.67	4.33	0	0	1	14	1	4	21.9	1	11245.34624	12070.15743	2011.692906	1.04	2	9	4.8	15	13
75878	3.21	155.26	947.11	1.61	48.36	1534.78	3.8	590	12.2	0	0	2	12	1	1	20.4	1	10560.15301	10628.69238	1771.44873	0.88	2	13	4.6	20	10
75879	2	310	806	1.2	155	1508.11	2.17	671.67	4.33	0	0	1	56	2	3	16.9	1	23192.46402	23654.94573	3942.490955	1.03	2	20	3.7	17	47
75880	1.29	139.17	431.42	0.39	107.74	1230.95	8	1113.33	10.33	0	0	2	13	1	6	21.5	1	9810.780695	11213.72851	1868.954751	1.81	2	14	4.2	21	9
75882	3.06	120.59	627.06	2.14	39.42	1386.67	2.43	292.86	7.43	0	0	1	54	2	3	28	2	114630.8381	115456.3899	19242.73165	5	2	15	4.5	18	21
75883	1.59	81.48	350.37	0.96	51.16	1380	4.5	366.67	7.17	0	0	2	48	2	3	43	3	23871.71167	23585.23058	3930.871763	0.71	2	26	4	21	23
75885	1.79	113.16	384.74	0.54	63.24	1185.42	6.33	716.67	11.33	0	0	1	40	2	3	23.8	1	103253.4773	105695.6231	17615.93719	5	2	24	4.8	25	14
75886	2.24	136	761.6	1.57	60.71	1251.02	3.57	485.71	8	0	0	1	12	1	1	28.3	2	14572.98236	14445.59569	2407.599282	5	2	45	4.9	38	29
75887	2.05	173.5	711.35	1.23	84.63	1434.15	3.33	578.33	6.83	0	0	2	56	2	4	55.6	3	21347.26933	21667.70501	3611.284168	5	2	16	4.1	18	13
75888	2.69	128.75	553.63	1.34	47.91	1597.56	3.2	412	8.6	0	0	2	44	2	3	32.2	3	110329.8415	114637.8219	19106.30365	2.2	3	14	4.1	18	14
75892	1.77	139.23	320.23	0.71	78.7	1494.74	3.25	452.5	5.75	0	0	2	80	3	3	26.2	2	42707.21094	47858.11163	7976.351938	2.4	2	14	3.8	19	16
75895	3.27	120	588	1.63	36.73	1564.44	3	360	9.8	0	0	2	55	2	3	32.2	3	29035.61773	29651.69073	4941.948455	0.84	2	31	4.5	33	20
75896	1.19	63.08	195.54	0.6	52.9	1097.67	5.2	328	6.2	0	0	1	26	1	3	28.6	2	92282.12609	93428.65938	15571.44323	2	2	20	4.3	20	21
75899	2.33	119.33	417.67	0.7	51.14	1526.19	5	596.67	11.67	0	0	2	31	2	3	44.6	3	88911.12287	92532.2249	15422.03748	5	2	16	4.2	16	12
75900	1.33	74.58	238.67	0.93	55.94	1147.73	3.43	255.71	4.57	0	0	1	21	1	6	24.2	1	19743.97462	20934.38161	3489.063602	1.43	2	29	4.4	28	17
75901	2.23	80.67	540.47	1.12	36.12	1437.78	6	484	13.4	0	0	2	19	1	3	18.9	1	77169.74021	79464.20904	13244.03484	2.59	2	14	4.5	21	14
75903	2.1	82.38	362.48	1.05	39.32	1331.82	4.2	346	8.8	0	0	1	28	1	4	20.4	1	34938.25939	35757.61408	5959.602346	0.71	2	15	4.4	20	29
75904	1.9	138.1	552.38	1.14	72.5	1234.78	3.5	483.33	6.67	0	0	2	70	3	1	37.1	3	14272.92271	14934.16578	2489.02763	1.27	1	14	4.6	22	9
75905	2.6	141.33	551.2	1.82	54.36	1455.81	2.14	302.86	5.57	0	0	2	39	2	6	18.4	1	27645.68065	28989.86917	4831.644861	4.77	2	15	4.3	19	14
75906	2.02	103.72	902.37	2.02	51.26	1375	4.3	446	8.7	0	0	1	17	1	3	32.5	3	33299.90134	33959.3917	5659.898616	1.16	2	26	4.4	22	28
75907	1.87	90.67	507.73	1.87	48.57	1302.38	3	272	5.6	0	0	1	40	2	3	27.9	2	77890.86384	79835.77261	13305.9621	1.39	2	34	4.2	25	30
75908	1.56	120.74	507.11	0.78	77.62	1457.89	5.4	652	8.4	0	0	2	24	1	4	39.4	3	26197.60458	29576.44403	4929.407338	1.74	2	20	3.8	24	17
75909	2.61	87.22	409.94	0.78	33.4	1617.07	6	523.33	15.67	0	0	2	77	3	1	34.2	3	13036.07413	12815.99009	2135.998348	0.61	2	14	4.1	21	6
75910	1.79	77.24	401.66	1.08	43.08	1400	4.83	373.33	8.67	0	0	1	30	2	3	27.1	2	102311.1805	104048.471	17341.41184	1.51	2	31	4.2	26	29
75911	1.06	137.5	233.75	0.74	129.41	1078.95	2.29	314.29	2.43	0	0	1	67	3	4	21.6	1	9522.513772	9665.771741	1610.961957	4.28	2	17	3.8	23	25
75912	3.67	171.11	564.67	2.2	46.67	1747.37	1.5	256.67	5.5	0	0	1	80	3	4	27.3	2	13005.58576	13499.1935	2249.865583	3.07	1	16	3.8	20	37
75913	2.43	103.33	754.33	1.7	42.47	1546.34	4.29	442.86	10.43	0	0	2	32	2	3	36.1	3	51166.90198	59868.69046	9978.115076	5	2	27	4.1	27	31
75915	2.05	143.5	588.35	1.03	70	1363.64	4	574	8.2	0	0	2	63	3	1	23.1	1	14241.69104	14847.33868	2474.556446	1.98	2	18	4.4	23	27
75922	1.22	97.81	381.47	0.98	80.26	1067.44	4	391.25	4.88	0	0	2	65	3	3	27.7	2	92228.66825	93012.58329	15502.09721	4.77	2	27	4.3	28	17
75923	1.63	119.47	370.37	0.49	73.23	1325.58	6.33	756.67	10.33	0	0	1	80	3	3	25	2	30134.27006	31794.18051	5299.030086	3.87	2	18	4.3	24	23
75924	1.76	104.76	387.62	0.7	59.46	1191.67	5.25	550	9.25	0	0	1	30	2	3	14.1	1	45528.69435	47902.24419	7983.707364	2.36	2	13	4.8	21	13
75925	2.27	206.36	515.91	0.91	90.8	1217.02	2.75	567.5	6.25	0	0	1	51	2	4	22.5	1	27712.26624	28506.65602	4751.109337	0.6	2	14	4.7	21	23
75927	2.47	95.26	447.74	1.48	38.51	1472.73	3.17	301.67	7.83	0	0	1	30	2	4	20.6	1	32591.36812	34343.83887	5723.973145	5	2	20	4.4	25	60
75928	3.62	148.57	1129.14	2.17	41.05	1866.67	3.5	520	12.67	0	0	2	31	2	3	31.9	3	82897.30969	84988.46444	14164.74407	5	3	65	3.9	30	77
75929	1.5	76.07	319.5	1.05	50.71	1421.05	4	304.29	6	0	0	2	23	1	4	28.3	2	27978.77503	28831.09975	4805.183291	0.77	2	13	3.8	14	14
75932	2.75	141.25	621.5	1.38	51.36	1466.67	3.2	452	8.8	0	0	1	41	2	1	42	3	24600.02431	24961.31871	4160.219785	5	2	54	4.5	34	15
75933	2.29	150.71	482.29	1.37	65.94	1468.29	2.33	351.67	5.33	0	0	2	53	2	4	27	2	30652.04605	31112.15217	5185.358695	3.48	2	21	4.1	35	18
75934	3.37	135.26	865.68	1.68	40.16	1630.23	3.8	514	12.8	0	0	1	46	2	3	26.4	2	102341.8313	113334.6221	18889.10368	0	2	9	4.3	20	9
75936	1.45	196.36	314.18	0.87	135	1104.88	1.83	360	2.67	0	0	2	35	2	1	23.6	1	26202.79655	29810.10869	4968.351448	0.61	2	15	4.1	21	8
75937	2.94	145.63	684.44	1.18	49.57	1668.29	4	582.5	11.75	0	0	1	77	3	3	31.9	3	82342.21874	81833.89804	13638.98301	5	1	27	4.1	20	26
75938	2.29	102.94	802.94	0.92	44.87	1734.21	8.5	875	19.5	0	0	2	33	2	1	50	3	31339.52293	31526.79333	5254.465555	5	1	34	3.8	17	78
75942	2.38	129.38	491.63	1.43	54.47	1356.82	2.67	345	6.33	0	0	1	78	3	4	23.9	1	10521.21993	10904.05304	1817.342174	3.56	2	11	4.4	21	14
75944	1.28	55.28	254.28	0.77	43.26	1121.74	6	331.67	7.67	0	0	1	16	1	6	26.1	2	12017.24245	11915.58223	1985.930371	5	2	32	4.6	24	23
75945	2.06	130	429	0.83	63.03	1352.27	4	520	8.25	0	0	1	60	2	6	18.4	1	12192.18831	12912.73787	2152.122978	1.72	2	17	4.4	26	34
75949	1.71	91.29	483.84	0.68	53.4	1380.49	7.75	707.5	13.25	0	0	2	40	2	1	31.1	3	31536.21011	33505.73244	5584.288739	1.27	2	22	4.1	22	18
75951	1	131.43	184	0.3	131.43	1070.73	4.67	613.33	4.67	0	0	2	32	2	4	25.1	2	20531.3765	22775.97122	3795.995204	3	2	20	4.1	28	24
75952	2.36	132.86	438.43	0.71	56.36	1530.95	4.67	620	11	0	0	2	36	2	1	27.1	2	30846.28476	30189.26353	5031.543922	0.87	2	12	4.2	19	13
75954	3.29	170	782	1.31	51.74	1654.76	3.5	595	11.5	0	0	2	54	2	3	34.1	3	59615.57261	62453.08376	10408.84729	2.36	2	12	4.2	19	10
75955	4.3	227	976.1	1.72	52.79	1905.26	2.5	567.5	10.75	0	0	2	72	3	6	19.4	1	24750.15491	28194.02569	4699.004282	5	2	15	3.8	25	14
75956	1.55	86	266.6	1.09	55.48	1289.74	2.86	245.71	4.43	0	0	1	80	3	3	25.9	2	36117.58118	38107.07522	6351.179203	5	2	24	3.9	23	9
75957	3.15	102.5	645.75	1.26	32.54	1455.1	5	512.5	15.75	0	0	1	21	1	1	21.5	1	51877.1191	53738.65103	8956.441839	5	2	19	4.9	23	13
75958	1.18	82.89	373.03	0.83	70	1217.07	5.43	450	6.43	0	0	2	29	1	6	25.8	2	27401.95575	30857.30042	5142.883403	5	2	14	4.1	18	13
75960	2.1	75.71	333.14	1.26	36.14	1456.1	3.5	265	7.33	0	0	1	76	3	1	21.6	1	6959.338123	6954.469397	1159.078233	2.53	2	15	4.1	19	15
75962	7.07	136.43	1350.64	7.78	19.29	1775	1.27	173.64	9	0	0	1	64	3	1	30.7	3	8748.134024	8994.978485	1499.163081	1.26	2	18	4.4	21	10
75965	2.52	82.61	479.13	1.26	32.76	1541.86	4.6	380	11.6	0	0	2	64	3	3	31	3	13953.64103	14022.54933	2337.091556	1.2	2	19	4.3	19	12
75966	3.89	120	888	2.34	30.81	1764.29	3.17	380	12.33	0	0	2	37	2	3	25.4	2	88644.48073	89953.67329	14992.27888	5	2	15	4.2	20	9
75969	1.11	64	320	1	57.6	1128.57	5	320	5.56	0	0	1	69	3	6	23.5	1	13092.54519	14911.0175	2485.169584	3.81	2	18	4.2	21	21
75970	1.86	80.91	331.73	1.68	43.41	1215.22	2.44	197.78	4.56	0	0	1	30	2	3	29.5	2	16572.38128	18996.9533	3166.158883	0.93	2	47	4.6	38	49
75971	2.13	121.33	776.53	1.71	56.88	1373.17	3.75	455	8	0	0	1	12	1	4	21.7	1	9172.973873	9232.20583	1538.700972	0.56	2	10	4.1	25	13
75973	1.63	94.58	368.88	0.65	58.21	1323.26	6	567.5	9.75	0	0	1	65	3	3	34	3	95957.47468	99446.83328	16574.47221	5	2	38	4.3	27	34
75974	2.4	129.33	465.6	1.2	53.89	1595	3	388	7.2	0	0	2	71	3	3	28	2	43327.64326	46075.35522	7679.225871	3.46	2	34	4	31	14
75977	1.93	79.26	412.15	0.96	41.15	1266.67	5.4	428	10.4	0	0	1	25	1	3	24.1	1	59618.52716	61044.09103	10174.01517	1.71	2	18	4.8	24	11
75978	1.86	100.45	411.86	1.3	53.9	1238.64	3.14	315.71	5.86	0	0	1	71	3	3	38.2	3	79751.80661	79259.47722	13209.91287	2.38	1	22	4.4	25	21
75980	1.56	145	362.5	0.63	92.8	1054.9	4	580	6.25	0	0	1	31	2	3	23.9	1	59098.19967	59560.7423	9926.790383	5	2	21	5.1	18	14
75984	2.1	284	596.4	1.05	135.24	1151.11	2	568	4.2	0	0	1	15	1	4	25.6	2	11722.68973	11641.3775	1940.229584	4.72	2	19	4.5	19	20
75985	1.6	171.33	411.2	0.8	107.08	1292.68	3	514	4.8	0	0	2	40	2	3	20.2	1	29406.63097	31972.41282	5328.73547	0.77	2	17	4.1	20	11
75987	0.1	3.98	19.5	0.13	39.8	200	37.69	150	3.77	0	0	2	80	3	3	28	2	20746.0853	21539.22482	3589.870804	1.34	2	32	4.4	43	39
75988	0.89	107.78	172.44	0.44	121.25	886.05	3.6	388	3.2	0	0	1	18	1	4	21.2	1	18184.52013	19432.25394	3238.70899	5	2	14	4.3	24	31
75991	6.6	246	1623.6	4.62	37.27	2356.25	1.43	351.43	9.43	0	0	1	80	3	3	32.3	3	27542.95231	28573.37526	4762.22921	3.92	1	17	3.2	31	40
75992	4.21	120	708	2.11	28.47	1867.5	2.8	336	11.8	0	0	2	34	2	3	28.5	2	33160.51609	34845.80253	5807.633755	1.22	2	15	4	15	14
75993	3	253.75	609	1.2	84.58	1291.84	2	507.5	6	0	0	1	48	2	3	25.7	2	87565.16326	96690.37181	16115.06197	5	2	85	4.9	63	75
75996	2.21	103.57	321.07	1.11	46.77	1477.5	2.8	290	6.2	0	0	1	61	3	4	28.2	2	10631.75734	10733.57037	1788.928395	5	2	23	4	25	29
75997	1.73	103.18	392.09	1.04	59.74	1311.36	3.67	378.33	6.33	0	0	2	20	1	4	17.1	1	34981.27069	40648.70397	6774.783995	1.37	2	11	4.4	21	11
75998	2.47	75.33	278.73	0.74	30.54	1612.5	5	376.67	12.33	0	0	2	76	3	3	27.4	2	61229.8401	61732.48917	10288.7482	5	2	17	4	24	18
75999	1.65	102.69	441.58	1.32	62.09	1267.44	3.25	333.75	5.38	0	0	1	19	1	6	24.4	1	14347.98371	14775.51778	2462.586296	0.25	2	49	4.3	48	13
76004	2.3	82.96	514.37	1.15	36.13	1676.32	5.4	448	12.4	0	0	2	58	2	3	54.9	3	25713.42766	27472.0139	4578.668983	0.03	2	18	3.8	26	10
76005	1.94	80	496	1.16	41.29	1244.9	5.33	426.67	10.33	0	0	2	14	1	1	21.3	1	20088.55252	19989.61799	3331.602998	5	2	47	4.9	40	22
76007	1.82	149.09	596.36	1.45	82	1240	2.75	410	5	0	0	2	36	2	3	22.1	1	84843.35834	86983.60381	14497.2673	5	2	12	4.5	18	9
76008	1.21	97.92	283.96	0.6	81.03	1273.68	4.8	470	5.8	0	0	2	31	2	3	27.6	2	15981.26161	17383.36683	2897.227805	1.34	2	23	3.8	19	44
76011	2.38	154.29	771.43	1.43	64.8	1625.64	3.5	540	8.33	0	0	2	32	2	1	44.8	3	50017.26474	52974.52622	8829.087703	0.82	3	41	3.9	33	59
76012	1.73	113.18	430.09	0.86	65.53	1041.51	4.4	498	7.6	0	0	1	59	2	6	26.2	2	10266.73517	11244.19625	1874.032708	2.52	1	38	5.3	25	28
76014	2.47	148.67	550.07	0.99	60.27	1272.92	3.75	557.5	9.25	0	0	2	16	1	1	25.5	2	13176.47274	13117.86989	2186.311649	5	2	12	4.8	18	17
76018	2.38	103.33	516.67	1.43	43.4	1450	3.5	361.67	8.33	0	0	1	31	2	3	36.7	3	17756.72179	18041.45114	3006.908524	1.52	2	44	4.4	49	25
76019	1.81	95.56	468.22	1.45	52.65	1297.73	3.38	322.5	6.13	0	0	1	29	1	1	17.3	1	43504.96459	48769.37814	8128.229689	0.06	2	41	4.4	33	26
76023	1.11	96.84	203.37	0.44	87.62	1150	4.75	460	5.25	0	0	1	67	3	4	31.2	3	6435.130313	6491.287927	1081.881321	5	3	21	4	25	14
76024	1.77	193.08	444.08	0.53	109.13	1405.13	4.33	836.67	7.67	0	0	2	40	2	4	25.7	2	20719.44883	21135.06424	3522.510706	5	2	17	3.9	16	20
76025	1.83	175	385	1.1	95.45	1211.36	2	350	3.67	0	0	1	51	2	3	25.3	2	90800.03532	92610.68191	15435.11365	5	2	23	4.4	30	27
76030	3.33	111.67	670	2.33	33.5	1633.33	2.57	287.14	8.57	0	0	1	32	2	4	24.2	1	21679.51157	22845.24078	3807.54013	3.4	2	17	4.2	15	19
76032	3.08	86	662.2	3.08	27.92	1400	2.5	215	7.7	0	0	1	18	1	1	23.7	1	17430.85522	17048.55174	2841.42529	2.61	2	26	4.8	21	16
76033	1.81	90	423	1.27	49.79	1521.05	3.71	334.29	6.71	1	1	2	69	3	1	33.7	3	11621.4438	11547.81069	1924.635115	2.23	1	68	3.8	71	54
76034	1.64	98.48	531.82	0.82	60.19	1266.67	6.6	650	10.8	0	0	2	20	1	3	43.7	3	86293.02064	92305.46916	15384.24486	1.71	2	37	4.5	28	49
76037	4.8	147	705.6	3.36	30.63	1636.59	1.43	210	6.86	0	0	1	60	2	1	29.4	2	7037.582072	7236.160209	1206.026702	1.42	1	33	4.1	33	61
76038	1.29	102.86	370.29	0.77	80	1039.58	4.67	480	6	0	0	2	15	1	3	28.6	2	66072.14162	67676.5502	11279.42503	2.15	2	20	4.8	25	23
76039	1.94	68	462.4	1.36	35	1247.83	5	340	9.71	0	0	2	26	1	1	36	3	38226.81534	40214.66862	6702.444771	1.71	2	17	4.6	12	18
76041	2.82	73.93	584.04	2.82	26.2	1504.55	2.8	207	7.9	0	0	1	52	2	3	32.8	3	114630.8381	115605.0136	19267.50226	3.07	2	23	4.4	27	23
76042	3.17	131.11	747.33	1.9	41.4	1513.33	3	393.33	9.5	0	0	2	27	1	3	36.1	3	106554.2184	108025.9256	18004.32094	1.51	2	21	4.5	20	9
76043	2.17	145	754	1.73	66.92	1530	3	435	6.5	0	0	2	64	3	1	29.8	2	15649.15914	15320.16808	2553.361347	5	2	30	4	25	40
76045	2.05	179.09	805.91	1.43	87.56	1315.56	3.14	562.86	6.43	0	0	2	12	1	1	28.2	2	15286.52741	14836.12825	2472.688042	2.25	2	34	4.5	25	31
76046	2.21	153.57	476.07	1.55	69.35	1510.26	2	307.14	4.43	0	0	1	50	2	3	29	2	26108.80047	26979.43594	4496.572657	1.04	2	35	3.9	27	33
76048	2.29	140.48	674.29	1.83	61.46	1372.09	2.63	368.75	6	0	0	1	49	2	3	29.7	2	20299.08846	21482.79301	3580.465502	1.52	2	42	4.3	28	35
76049	1.65	146.15	628.46	1.16	88.37	1437.84	3.71	542.86	6.14	0	0	1	54	2	3	26.9	2	57235.14026	57647.33804	9607.889673	2.02	2	27	3.7	22	23
76051	2	146.32	556	1	73.16	1414.63	3.8	556	7.6	0	0	1	50	2	3	28.5	2	98138.66439	98972.68327	16495.44721	5	2	18	4.1	20	65
76054	2.5	116.67	525	1	46.67	1526.19	4.5	525	11.25	0	0	2	22	1	6	19.2	1	31440.07766	33202.93173	5533.821955	1.14	2	27	4.2	19	11
76056	1.32	117.89	294.74	0.66	89.6	1200	3.8	448	5	0	0	1	17	1	4	34.6	3	12443.70117	12357.38778	2059.564631	0.36	2	37	4.1	24	30
76057	1.23	74.62	238.77	0.86	60.63	980.85	3.71	277.14	4.57	0	0	1	18	1	3	19.5	1	49847.13844	53344.75964	8890.793273	2.2	2	23	4.7	18	11
76059	0.74	83.48	141.91	0.37	112.94	840	4.6	384	3.4	0	0	1	21	1	4	23.4	1	26730.34835	27300.27262	4550.045437	4.45	2	20	4.5	25	9
76060	1.71	102.86	370.29	0.86	60	1489.47	4.2	432	7.2	0	0	2	32	2	3	20.9	1	73030.05391	73509.92807	12251.65468	5	2	12	3.8	18	13
76062	2.09	93.91	450.78	1.88	45	1366.67	2.56	240	5.33	0	0	1	30	2	3	38.7	3	89160.14876	93808.33952	15634.72325	1.43	2	25	4.2	22	32
76064	2.81	168.75	759.38	2.53	60	1536.59	1.78	300	5	0	0	1	42	2	3	33.6	3	98711.14858	107848.6038	17974.7673	5	2	22	4.1	24	30
76067	2.32	125.79	553.47	1.39	54.32	1257.45	3.17	398.33	7.33	0	0	1	26	1	3	22.8	1	77588.59729	78552.57497	13092.09583	2.82	2	25	4.7	22	15
76068	0.73	103.18	165.09	0.29	141.88	776.19	5.5	567.5	4	0	0	2	13	1	4	14.9	1	17195.19976	18620.34489	3103.390816	1.52	2	11	4.2	22	14
76069	1.31	172.31	292.92	0.52	131.76	1062.22	3.25	560	4.25	0	0	1	44	2	4	30.7	3	23568.77443	23768.93199	3961.488666	4.25	2	20	4.5	25	30
76071	1.45	93	269.7	0.58	64.14	1190.91	5	465	7.25	0	0	1	34	2	3	23.5	1	58125.46435	59666.07307	9944.345511	5	2	26	4.4	24	12
76072	1.64	107.27	386.18	1.47	65.56	1280	2.44	262.22	4	0	0	1	73	3	3	25.9	2	18650.13188	18608.29922	3101.383204	0.64	2	14	4	20	25
76074	2.13	107.39	526.22	1.28	50.41	1435.71	3.83	411.67	8.17	0	0	1	70	3	4	33.5	3	21243.54764	21723.86959	3620.644931	3.2	1	23	4.2	18	28
76075	1.91	60.29	403.91	1.34	31.49	1361.36	5	301.43	9.57	0	0	1	35	2	3	35.4	3	59658.23912	62165.41173	10360.90195	2.12	2	29	4.4	22	24
76076	9.13	255	1861.5	1.83	27.95	1953.49	4	1020	36.5	0	0	2	51	2	3	28.9	2	88218.30422	92417.21418	15402.86903	0.97	1	11	4.3	16	31
76077	1.55	128	396.8	0.47	82.58	1433.33	6.67	853.33	10.33	0	0	2	45	2	4	44.9	3	22205.25131	21927.46941	3654.578235	0.54	2	16	3.9	21	15
76079	2.15	147	632.1	1.08	68.37	1310.64	4	588	8.6	0	0	2	19	1	4	32.6	3	11775.10071	12469.48681	2078.247802	0.83	2	13	4.7	16	5
76081	1.07	139.29	208.93	0.32	130	1047.73	4.67	650	5	0	0	1	35	2	3	27.1	2	66143.36606	70105.24455	11684.20743	4.35	2	63	4.4	46	167
76084	2.64	127.14	470.43	1.06	48.11	1440.91	3.5	445	9.25	0	0	1	48	2	1	30.9	3	26850.65863	26745.11211	4457.518685	4.67	2	19	4.4	17	15
76087	2.63	142.5	598.5	1.05	54.29	1614.63	4	570	10.5	0	0	1	55	2	1	30.6	3	14514.87082	14649.96514	2441.660857	4.16	2	20	4.1	17	28
76089	2.52	116.52	675.83	1.51	46.21	1470.45	3.83	446.67	9.67	0	0	2	17	1	3	33.9	3	35063.33474	36888.95398	6148.158997	1.21	2	14	4.4	17	10
76090	1.88	100	320	0.94	53.13	1344.19	3.4	340	6.4	0	0	1	44	2	3	34.6	3	79358.25666	81235.23398	13539.20566	5	2	21	4.3	18	24
76091	1.53	129.47	375.47	0.92	84.83	1131.11	3.17	410	4.83	0	0	2	66	3	6	26.6	2	8780.904487	9083.178041	1513.863007	5	2	26	4.5	23	21
76094	1.88	104	488.8	1.88	55.32	1127.66	2.5	260	4.7	0	0	1	18	1	1	22.8	1	17788.71599	17398.56371	2899.760618	0.54	2	33	4.7	41	28
76095	2.9	97.93	822.62	2.32	33.81	1738.46	3.63	355	10.5	0	0	2	41	2	3	31.9	3	24857.19998	25638.55745	4273.092908	0.09	2	17	3.9	19	9
76096	1.38	76.92	276.92	0.69	55.56	1130.95	5.2	400	7.2	0	0	1	37	2	1	21.8	1	47397.53744	51083.77023	8513.961705	5	2	17	4.2	21	18
76097	2.39	161.67	695.17	1.67	67.67	1454.76	2.57	415.71	6.14	0	0	2	66	3	3	22.3	1	74311.78172	76077.71958	12679.61993	5	2	18	4.2	25	15
76099	1.47	98.33	432.67	0.73	67.05	1106.25	6	590	8.8	0	0	2	14	1	3	19.3	1	18415.33427	19350.63685	3225.106142	1.43	2	10	4.8	19	9
76101	1.3	100	350	0.78	77.14	1126.67	4.5	450	5.83	0	0	2	20	1	4	36.1	3	31173.02391	31802.60416	5300.434026	0.07	1	16	4.5	19	18
76102	1.14	78.97	260.59	0.68	69.39	1017.02	4.83	381.67	5.5	0	0	1	16	1	3	18.2	1	16567.01461	15854.47477	2642.412461	3.17	2	18	4.7	25	9
76103	2.9	125.24	763.95	1.74	43.11	1484.78	3.5	438.33	10.17	0	0	2	45	2	3	29	2	88692.87909	89252.52032	14875.42005	4.64	2	19	4.6	23	16
76104	1.35	66.18	304.41	0.68	48.91	1108.7	6.8	450	9.2	0	0	2	45	2	1	20.3	1	28218.9568	27954.28162	4659.046937	2.25	2	19	4.6	21	16
76107	1.59	89.41	241.41	0.48	56.3	1286.05	5.67	506.67	9	0	0	2	59	2	3	25.8	2	22065.24741	22552.42905	3758.738175	0.73	3	25	4.3	24	18
76109	3.5	195	682.5	1.4	55.71	1561.36	2.5	487.5	8.75	0	0	1	36	2	3	67.9	3	37674.92143	39700.73998	6616.789996	2.12	3	51	4.4	42	32
76110	2.75	184.5	1014.75	1.65	67.09	1754.05	3.33	615	9.17	0	0	1	22	1	3	17	1	26892.39033	27906.25611	4651.042685	0.5	1	12	3.7	16	12
76112	0.92	54.86	186.54	0.64	59.71	1051.22	5.29	290	4.86	0	0	1	63	3	4	29.6	2	14975.45402	15106.14069	2517.690115	5	2	25	4.1	20	24
76114	3.38	146.15	643.08	2.03	43.18	1472.34	2.17	316.67	7.33	0	0	1	18	1	3	18.8	1	87000.32916	105901.1314	17650.18857	5	2	10	4.7	19	13
76116	2.64	101.79	753.21	2.91	38.51	1858.82	2.55	259.09	6.73	0	0	1	68	3	3	35.4	3	22280.86366	22889.24799	3814.874665	5	2	19	3.4	16	24
76117	2.48	108.1	562.1	2.23	43.65	1381.82	2.33	252.22	5.78	0	0	2	72	3	3	27.8	2	56653.64223	56977.21883	9496.203138	2.19	1	30	4.4	34	16
76118	2.53	142.35	612.12	1.26	56.28	1542.86	3.4	484	8.6	0	0	2	60	2	6	23.3	1	16419.18476	16394.91552	2732.485919	1.95	2	23	4.2	28	12
76120	6.36	146.36	1024.55	7	23	1787.18	1	146.36	6.36	0	0	1	40	2	4	27.2	2	23568.77443	23511.95195	3918.658659	1.31	2	23	3.9	28	20
76125	1.5	160.56	433.5	0.75	107.04	1214.29	3.6	578	5.4	0	0	1	12	1	3	23.6	1	49146.84558	48796.57158	8132.76193	3.17	1	17	4.2	23	9
76127	2.21	176.43	546.93	0.66	79.68	1430.95	4.67	823.33	10.33	0	0	1	67	3	4	31.6	3	17020.29648	17108.19965	2851.366608	5	2	16	4.2	18	19
76128	2.27	142.67	485.07	0.91	62.94	1480.95	3.75	535	8.5	0	0	2	74	3	3	34.2	3	38669.89157	39717.69162	6619.615269	0	2	28	4.2	25	27
76129	1.86	98.97	534.41	1.12	53.15	1356.82	4.83	478.33	9	0	0	2	41	2	6	33.9	3	24672.86407	24625.78974	4104.29829	5	2	27	4.4	29	29
76132	7.71	305	3294	3.86	39.54	1828.26	2.8	854	21.6	0	0	2	18	1	1	30.2	3	18742.16538	18189.95	3031.658333	0.65	2	20	4.6	20	17
76133	3.13	146.25	1096.88	1.88	46.8	1702.44	4	585	12.5	0	0	2	47	2	1	34	3	24191.17019	23964.27298	3994.045497	4.1	2	18	4.1	15	39
76134	2.73	192.73	578.18	1.09	70.67	1314	2.75	530	7.5	0	0	1	58	2	3	27.8	2	18142.29974	18272.95751	3045.492918	1.21	2	18	5	16	15
76135	1.09	79.12	292.74	0.76	72.7	1126.83	4.86	384.29	5.29	0	0	1	16	1	4	50.5	3	18184.52013	18692.51619	3115.419365	1.31	2	15	4.1	17	13
76137	1.74	142.11	468.95	0.87	81.82	1319.05	3.8	540	6.6	0	0	1	56	2	1	26	2	15212.71419	15017.6138	2502.935633	5	2	41	4.2	39	10
76139	3.28	158.33	934.17	2.62	48.31	1710	2.25	356.25	7.38	0	0	2	76	3	3	28.2	2	28112.52214	28921.00039	4820.166732	5	2	25	4	22	12
76140	1.6	57.78	416	1.28	36.11	1347.62	5.63	325	9	0	0	2	27	1	3	40.5	3	68920.74197	72264.74107	12044.12351	0.76	2	16	4.2	15	15
76144	2.53	104.71	450.24	1.26	41.4	1610	3.4	356	8.6	0	0	1	80	3	3	32.4	3	40846.14651	42198.83061	7033.138434	0.86	2	24	4	27	23
76145	2	169.5	678	0.6	84.75	1490.24	6.67	1130	13.33	0	0	2	60	2	3	38	3	90209.45472	91190.47974	15198.41329	5	1	27	4.1	23	16
76146	1.27	135.45	379.27	0.64	106.43	1185.37	4.4	596	5.6	0	0	2	23	1	4	17.1	1	31047.64899	31732.38927	5288.731544	0.76	2	14	4.1	19	13
76147	5.5	148.33	979	2.2	26.97	1878.57	3	445	16.5	0	0	1	54	2	3	37.7	3	81444.11477	85771.85324	14295.30887	5	2	20	4.2	19	18
76148	1.33	63	252	0.53	47.25	1430.56	7.5	472.5	10	0	0	2	32	2	4	50.5	3	27344.46583	27744.78236	4624.130394	1.91	2	15	3.6	17	12
76149	3	123.33	555	1.5	41.11	1574.42	3	370	9	0	0	2	68	3	1	28.2	2	15107.12053	15011.40227	2501.900379	3.33	2	13	4.3	22	21
76150	5	326.25	1305	2.5	65.25	1732.56	1.6	522	8	0	0	2	58	2	3	38.1	3	18541.57361	18757.66475	3126.277458	0.78	2	23	4.3	20	27
76151	1.32	39.29	145.36	1.32	29.73	1135.71	2.8	110	3.7	1	1	1	55	2	3	23.9	1	30927.65134	33699.27417	5616.545696	0.57	2	33	4.2	28	53
76153	1.31	90.69	344.62	0.52	69.21	958.82	7.25	657.5	9.5	0	0	1	16	1	1	28.7	2	19426.3046	20479.38261	3413.230436	0.22	2	83	5.1	54	35
76154	1.22	103.7	342.22	0.73	84.85	1116.28	4.5	466.67	5.5	0	0	2	29	1	3	35.6	3	107644.6986	109030.0131	18171.66884	3.92	2	17	4.3	16	11
76156	1.58	108.95	326.84	0.79	69	1367.5	3.8	414	6	0	0	1	61	3	4	18.5	1	10245.07186	10162.71223	1693.785372	2.69	2	17	4	27	18
76158	2	131.25	630	1.2	65.63	1402.38	4	525	8	0	0	2	72	3	3	28.6	2	32267.94225	32587.15238	5431.192063	0.64	2	17	4.2	24	22
76159	4.1	155	635.5	1.64	37.8	1716.67	2.5	387.5	10.25	0	0	1	75	3	3	29.4	2	50465.61674	50352.42124	8392.070206	2.19	1	21	4.2	22	22
76161	2.04	107.6	548.76	1.43	52.75	1375	3.57	384.29	7.29	0	0	1	34	2	3	40.1	3	18333.62584	18795.36175	3132.560292	1.61	2	46	4.4	63	29
76164	4	110	792	2	27.5	1766.67	3.6	396	14.4	0	0	2	62	3	3	38	3	34165.46801	35386.68821	5897.781368	1.2	1	21	4.2	26	32
76167	1.28	113.89	261.94	0.51	89.13	1115.91	4.5	512.5	5.75	0	0	2	42	2	6	17.5	1	23681.82761	24661.03031	4110.171719	5	2	13	4.4	16	12
76168	1	56.11	202	0.7	56.11	1095.12	5.14	288.57	5.14	0	0	1	52	2	3	27.5	2	22875.23615	22855.58672	3809.264453	0.72	2	18	4.1	21	16
76170	1.11	96.67	193.33	0.33	87	1100	6	580	6.67	0	0	2	55	2	6	20.7	1	15288.09255	15557.46533	2592.910889	5	2	17	4.3	17	10
76171	1.08	76.54	214.31	0.65	71.07	1045.45	4.33	331.67	4.67	0	0	1	80	3	6	25.3	2	14751.6517	16138.0632	2689.6772	3.64	2	20	4.4	24	60
76172	2	142.94	486	1.4	71.47	1313.33	2.43	347.14	4.86	0	0	1	13	1	1	18.8	1	16417.94109	16652.72755	2775.454591	1.34	2	15	4.5	24	12
76173	2.75	129.5	712.25	1.93	47.09	1358.33	2.86	370	7.86	0	0	1	19	1	3	36	3	9463.50088	10048.14356	1674.690593	1.56	2	27	4.8	28	14
76174	2	58.26	268	0.8	29.13	1295.83	5.75	335	11.5	0	0	1	21	1	3	20.2	1	112158.5167	114426.4336	19071.07226	2.35	2	10	4.8	18	9
76176	0.6	84.8	127.2	0.3	141.33	639.13	5	424	3	0	0	1	17	1	4	23.2	1	11161.20114	11083.78357	1847.297262	0.85	2	29	4.6	28	15
76179	3.89	300	1050	2.72	77.14	1619.51	1.29	385.71	5	0	0	2	54	2	3	29.5	2	110148.1426	116242.4882	19373.74804	4.61	2	21	4.1	22	21
76180	1.8	95.5	343.8	1.26	53.06	1200	2.86	272.86	5.14	0	0	1	55	2	3	33.2	3	24451.5018	27537.13528	4589.522547	0.02	2	24	4.5	23	14
76183	1.25	96	240	0.88	76.8	1012.77	2.86	274.29	3.57	0	0	2	17	1	3	20.7	1	122461.8939	129840.3323	21640.05539	3.2	2	13	4.7	18	8
76184	2.36	90.36	596.36	1.89	38.33	1620.51	3.5	316.25	8.25	0	0	1	59	2	3	48.5	3	115129.9027	116947.9463	19491.32438	1.51	3	35	3.9	33	28
76186	1.15	101.15	303.46	0.46	87.67	1269.23	6.5	657.5	7.5	0	0	2	53	2	1	52.7	3	21784.62951	21387.61243	3564.602072	2.02	2	24	3.9	25	22
76187	2.41	162.94	668.06	1.21	67.56	1530	3.4	554	8.2	0	0	2	56	2	3	30.4	3	82952.78163	84784.30752	14130.71792	3.89	2	18	4	16	24
76189	1.63	80.31	417.63	1.14	49.42	1290.7	4.57	367.14	7.43	0	0	2	15	1	1	35.3	3	20211.59365	21038.12372	3506.353953	1.11	2	26	4.3	18	15
76190	3.36	235	1104.5	1.68	70	1630.95	2.8	658	9.4	0	0	1	48	2	3	27.5	2	29993.6198	30183.1613	5030.526883	1.03	2	21	4.2	19	20
76191	1.33	98.15	353.33	0.53	73.61	1320	6.75	662.5	9	0	0	2	18	1	1	24	1	10002.60613	9707.891366	1617.981894	0.47	2	14	4	14	24
76192	2	127.14	356	0.6	63.57	1525.64	4.67	593.33	9.33	0	0	2	66	3	3	32.5	3	58087.03985	57607.11237	9601.185394	1.45	1	16	3.9	21	16
76193	2.32	116.82	595.77	1.39	50.39	1752.78	3.67	428.33	8.5	0	0	2	39	2	1	35.3	3	40292.29679	42674.57135	7112.428559	0.42	2	26	3.6	24	22
76195	2.38	207.69	643.85	0.95	87.1	1229.41	3.25	675	7.75	0	0	1	18	1	3	20.2	1	14376.08747	14276.37045	2379.395074	1.52	2	15	5.1	30	24
76197	0.59	91.72	155.93	0.35	156.47	854.05	4.83	443.33	2.83	0	0	2	45	2	4	31.5	3	25701.6968	26217.25207	4369.542011	0.17	2	22	3.7	32	15
76199	1.65	84.71	474.35	1.15	51.43	1410.26	4.86	411.43	8	0	0	2	56	2	3	39.1	3	18561.59541	18955.43232	3159.23872	1.33	1	33	3.9	27	22
76203	1.52	98.57	315.43	0.76	64.69	1182.22	4.2	414	6.4	0	0	1	13	1	3	24.6	1	19728.89296	19588.28335	3264.713892	0.63	2	18	4.5	23	10
76204	1.42	73.33	249.33	0.71	51.76	1300	4.8	352	6.8	0	0	2	45	2	3	24.7	1	53410.62865	53747.64319	8957.940532	3.67	2	13	4	14	13
76206	2.2	136	598.4	0.88	61.82	1370.45	5	680	11	0	0	2	38	2	1	30.4	3	19308.26233	20126.44339	3354.407232	2.15	2	16	4.4	16	15
76209	4.18	70	497	2.51	16.76	1780.95	2.83	198.33	11.83	0	0	1	59	2	3	25.8	2	127302.8308	128276.5085	21379.41808	5	2	24	4.2	22	15
76210	1.71	125.71	452.57	1.03	73.33	1302.33	3.5	440	6	0	0	2	17	1	1	19.7	1	19189.05672	18623.67423	3103.945705	4.17	2	12	4.3	19	10
76211	1.73	77.31	347.88	0.87	44.67	1206.38	5.2	402	9	0	0	1	17	1	1	21.7	1	22844.52236	22908.41219	3818.068698	3.4	2	15	4.7	19	15
76212	1.96	61.54	313.85	0.98	31.37	1240.82	5.2	320	10.2	0	0	2	34	2	1	25	2	38858.14638	38373.10914	6395.51819	2.34	2	18	4.9	22	21
76213	3.3	130.5	861.3	3.63	39.55	1652.5	1.82	237.27	6	0	0	1	78	3	3	26.1	2	27599.41955	27491.61449	4581.935749	3.54	1	13	4	16	12
76214	1.59	121.82	426.36	0.8	76.57	1265.91	4.4	536	7	0	0	2	18	1	1	21.1	1	12814.89352	12605.06128	2100.843547	0.8	2	12	4.4	23	6
76215	2.86	117.86	942.86	1.71	41.25	1973.53	4.67	550	13.33	0	0	2	43	2	1	47.5	3	35539.65518	37162.03838	6193.673064	3.82	2	18	3.4	21	23
76216	1.52	77.62	248.38	0.76	50.94	1238.64	4.2	326	6.4	0	0	1	13	1	3	21.1	1	63138.02155	63021.58601	10503.59767	1.61	2	14	4.4	23	9
76217	2.5	147.14	515	1.25	58.86	1402.27	2.8	412	7	0	0	2	53	2	1	35.9	3	19358.27799	19548.45653	3258.076089	0.42	2	41	4.4	36	19
76218	2.47	152.63	717.37	0.99	61.7	1545.24	4.75	725	11.75	0	0	2	36	2	3	30.1	3	110730.0737	113523.3335	18920.55558	5	2	14	4.2	18	13
76220	3.31	163.08	701.23	1.65	49.3	1640.48	2.6	424	8.6	0	0	1	56	2	3	25.8	2	112101.2559	112958.6641	18826.44402	5	2	22	4.2	25	24
76221	1.84	83.6	384.56	1.1	45.43	1336.36	4.17	348.33	7.67	0	0	2	16	1	1	20.2	1	13555.67101	14701.42797	2450.237996	1.27	2	15	4.4	19	5
76223	3.47	139.33	724.53	2.43	40.19	1573.81	2.14	298.57	7.43	0	0	1	76	3	3	30.1	3	92650.44661	92693.60599	15448.93433	4.13	1	33	4.2	40	19
76227	2.13	87.39	428.22	1.7	41.02	1589.19	2.88	251.25	6.13	0	0	2	26	1	3	64.2	3	50437.18958	50673.56645	8445.594409	1.16	1	68	3.7	31	130
76229	1.43	85.67	368.37	1	59.77	1067.35	4.29	367.14	6.14	0	0	1	17	1	1	24.8	1	20102.54563	19661.64512	3276.940853	2.19	2	27	4.9	25	40
76230	1.94	127.65	421.24	1.16	65.76	1247.83	2.83	361.67	5.5	0	0	1	24	1	3	21.9	1	114495.1525	113808.4361	18968.07269	5	2	20	4.6	22	8
76231	1.52	93.1	409.66	0.91	61.36	1176.09	4.83	450	7.33	0	0	1	25	1	1	29.7	2	62211.87505	68637.01558	11439.5026	2.82	2	31	4.6	22	16
76232	1.5	110	330	0.9	73.33	1163.64	3.33	366.67	5	0	0	1	29	1	1	25.8	2	31711.12443	32849.03016	5474.83836	0.47	2	71	4.4	51	25
76234	2.88	114.71	562.06	1.73	39.8	1267.44	2.83	325	8.17	0	0	2	17	1	1	24.3	1	17242.2143	18036.93115	3006.155192	0.51	2	24	4.3	53	7
76235	2.7	194	523.8	1.08	71.85	1512.2	2.5	485	6.75	0	0	2	76	3	3	24	1	43874.1035	44308.1274	7384.6879	3.43	2	21	4.1	26	10
76238	2.17	184.17	478.83	0.87	85	1438.46	3	552.5	6.5	0	0	2	61	3	6	34.8	3	15818.71825	15640.31771	2606.719618	3.39	2	19	3.9	19	16
76239	2.61	108.33	509.17	1.57	41.49	1595	3	325	7.83	0	0	2	13	1	1	34.2	3	8246.939853	8111.903705	1351.983951	2.1	2	27	4	28	12
76242	5	218.18	1200	3.5	43.64	1702.27	1.57	342.86	7.86	0	0	2	19	1	4	19.9	1	12315.20442	12065.97925	2010.996542	0.98	2	16	4.4	17	17
76243	2.11	116.84	467.37	1.26	55.5	1602.7	3.17	370	6.67	0	0	2	59	2	1	50.4	3	21545.60941	21742.45969	3623.743282	1.93	2	26	3.7	21	14
76244	2.07	187.14	542.71	1.45	90.34	1342.86	2	374.29	4.14	0	0	2	15	1	3	19.9	1	11100.20162	11435.38883	1905.898139	0.7	2	13	4.2	19	5
76245	1.14	96.19	230.86	0.57	84.17	1085.71	4.2	404	4.8	0	0	2	12	1	4	16.7	1	11289.43785	11060.97132	1843.49522	0.54	2	11	4.2	17	11
76246	1.06	75.59	272.12	0.64	71.39	989.13	5.67	428.33	6	0	0	1	44	2	1	21.4	1	17212.36648	17144.70685	2857.451142	0.82	2	22	4.6	25	23
76248	1.09	170.91	205.09	0.22	156.67	1157.5	5.5	940	6	0	0	1	50	2	4	31.4	3	25741.76898	25679.70758	4279.951264	3.58	2	24	4	25	10
76253	1.69	87.31	384.15	1.02	51.59	1280	4.33	378.33	7.33	0	0	2	27	1	6	18.6	1	18235.90011	20535.41919	3422.569865	0.5	2	16	4.5	19	12
76256	2.05	100.91	454.09	1.43	49.33	1471.79	3.14	317.14	6.43	0	0	2	50	2	3	26.7	2	107175.9089	114390.9282	19065.1547	5	2	19	3.9	19	20
76259	1.59	125.88	339.88	0.48	79.26	1302.33	5.67	713.33	9	0	0	2	16	1	6	18.6	1	7262.61283	7871.548958	1311.924826	2.51	2	29	4.3	28	31
76260	1.04	74.44	208.44	0.52	71.79	1006.67	5.4	402	5.6	0	0	1	15	1	3	34	3	21179.33408	21028.38706	3504.731176	1.21	2	38	4.5	32	21
76261	3.06	132.22	727.22	2.44	43.27	1595.24	2.25	297.5	6.88	0	0	1	20	1	6	22.7	1	21895.53416	22584.0287	3764.004783	1.89	2	16	4.2	24	19
76264	2.91	204.55	654.55	1.75	70.31	1536.59	1.83	375	5.33	0	0	1	80	3	3	20.2	1	27220.14383	28215.68224	4702.613706	3	2	18	4.1	26	11
76265	1.6	111	355.2	0.8	69.38	1272.09	4	444	6.4	0	0	1	12	1	4	16.1	1	11245.34624	11167.34502	1861.22417	0.02	2	12	4.3	26	14
76269	1.27	79.55	222.73	0.51	62.5	1144.19	5.5	437.5	7	0	0	2	28	1	3	21.8	1	61549.11361	61837.56717	10306.2612	5	2	14	4.3	21	10
76270	1.32	113.68	284.21	0.53	86.4	1133.33	4.75	540	6.25	0	0	2	24	1	3	22.6	1	38552.42662	39450.95139	6575.158565	2.04	2	16	4.5	16	10
76271	1.76	81.9	303.05	1.06	46.49	1189.13	3.5	286.67	6.17	0	0	1	61	3	3	27	2	66870.47883	67872.92668	11312.15445	5	2	20	4.6	29	28
76272	3.71	135.24	1054.86	2.6	36.41	1994.44	3	405.71	11.14	0	0	2	42	2	3	36.2	3	52119.49921	52448.36688	8741.39448	3.79	2	18	3.6	17	14
76276	1.28	96.21	355.97	0.77	75.41	1017.78	4.83	465	6.17	0	0	1	42	2	1	32.2	3	37881.93847	37396.10924	6232.684873	5	2	42	4.5	25	66
76277	4.89	218.89	963.11	4.4	44.77	1509.09	1	218.89	4.89	0	0	1	80	3	3	31.3	3	15009.97823	15507.05716	2584.509527	0.97	2	14	4.4	21	23
76279	2.15	119.5	513.85	1.51	55.58	1456.1	2.86	341.43	6.14	0	0	2	15	1	1	27.8	2	21397.98196	20986.00015	3497.666691	0.67	2	25	4.1	26	17
76281	1.42	73.16	197.53	0.57	51.48	1158.7	4.75	347.5	6.75	0	0	2	49	2	3	15.2	1	24000.79021	23905.89087	3984.315145	0.78	2	12	4.6	17	44
76282	1.13	66	224.4	0.68	58.24	1114.29	5	330	5.67	0	0	2	62	3	1	22.1	1	12595.52858	13483.8637	2247.310616	1.11	3	22	4.2	23	14
76284	2	85.79	326	1	42.89	1335.56	3.8	326	7.6	0	0	1	29	1	1	29.1	2	35168.82554	39424.50632	6570.751054	0.61	2	24	4.5	18	5
76285	1.94	96.25	298.38	1.16	49.68	1133.33	2.67	256.67	5.17	0	0	1	40	2	3	23.6	1	68207.82002	72185.23544	12030.87257	4.72	2	40	5.1	33	24
76288	1.67	142.86	500	0.67	85.71	1591.67	5.25	750	8.75	0	0	2	30	2	3	18.6	1	30504.63448	32709.96044	5451.660073	0.35	2	17	3.6	20	7
76289	9.12	130	2015	7.29	14.26	2070.73	2.13	276.25	19.38	0	0	2	24	1	6	24.4	1	20785.402	22564.77103	3760.795172	2.57	2	14	4.1	20	6
76293	1.82	142.35	441.29	0.91	78.06	1316.67	3.4	484	6.2	0	0	1	14	1	3	30		61427.68249	62561.93946	10426.98991	4.72	2	17	4.2	18	15
76294	2.12	138.85	763.65	1.27	65.64	1427.91	4.33	601.67	9.17	0	0	1	72	3	4	32.4	3	18276.241	18874.71189	3145.785316	0.77	2	20	4.3	20	20
76295	2.74	77.39	487.57	1.64	28.25	1348.98	3.83	296.67	10.5	0	0	1	41	2	3	32.2	3	128072.1636	128881.5021	21480.25035	3.31	2	34	4.9	29	22
76296	1.73	119.62	538.27	0.52	69.11	1409.76	8.67	1036.67	15	0	0	2	33	2	6	29.5	2	26929.89294	27800.87259	4633.478765	5	2	16	4.1	21	9
76299	1.38	184.62	332.31	0.28	133.33	1219.05	6.5	1200	9	0	0	2	16	1	4	20.5	1	13179.63627	14093.5278	2348.9213	2.58	2	12	4.2	21	9
76301	1.68	140	448	0.84	83.13	1233.33	3.8	532	6.4	0	0	2	28	1	1	33.6	3	36696.71165	37812.73322	6302.122204	5	2	24	4.5	17	15
76302	2.72	138.33	677.83	2.18	50.82	1426.67	2.25	311.25	6.13	0	0	1	49	2	4	27.3	2	33692.33693	33611.10733	5601.851221	4.19	2	19	4.5	38	86
76303	0.59	107.65	107.65	0.24	183	731.82	4.25	457.5	2.5	0	0	2	43	2	4	27.8	2	13780.34235	13607.95386	2267.992311	5	2	15	4.4	20	23
76305	1.65	86.5	285.45	0.99	52.42	1197.78	3.33	288.33	5.5	0	0	1	18	1	3	20.3	1	31248.55376	32359.44711	5393.241185	0.68	2	19	4.5	21	14
76306	2.41	158.82	651.18	1.21	65.85	1509.76	3.4	540	8.2	0	0	1	66	3	3	23.5	1	167884.5437	171075.1612	28512.52687	5	2	20	4.1	23	26
76307	1.92	62.31	311.54	1.54	32.4	1338.1	3.25	202.5	6.25	0	0	2	41	2	1	21.5	1	19070.81009	18723.2514	3120.5419	1.03	2	12	4.2	16	13
76310	1.93	158.67	460.13	0.58	82.07	1413.95	5	793.33	9.67	0	0	2	50	2	3	22.4	1	73732.14315	77811.6415	12968.60692	3.63	2	15	4.3	19	11
76311	1.67	91	455	1.17	54.6	1254.55	4.29	390	7.14	0	0	2	16	1	3	22.7	1	26540.64176	27776.6789	4629.446483	0.25	2	10	4.4	16	15
76312	1	106.67	192	0.3	106.67	1034.88	6	640	6	0	0	2	65	3	4	30.9	3	15462.3096	15491.05734	2581.842889	2.12	3	20	4.3	22	21
76314	2	180	576	0.8	90	1547.37	4	720	8	0	0	2	38	2	3	23.8	1	84843.35834	89813.28735	14968.88122	4.67	2	12	3.8	15	13
76316	1.96	86.25	405.38	0.98	44.04	1512.5	4.8	414	9.4	0	0	2	45	2	3	31	3	18395.32985	19113.6008	3185.600133	1.21	2	15	4	17	10
76317	2	124	496	0.8	62	1592.31	5	620	10	0	0	2	40	2	1	25.8	2	17488.94012	18581.17213	3096.862021	5	1	19	3.9	15	27
76320	2.25	150	405	1.35	66.67	1342.22	2	300	4.5	0	0	2	63	3	3	25.2	2	63776.02034	63945.09291	10657.51549	2.31	2	21	4.5	28	11
76322	7.35	171.76	2147.06	8.82	23.36	2102.63	1.42	243.33	10.42	0	0	2	43	2	1	29	2	28218.9568	27704.67642	4617.44607	0.76	1	38	3.8	36	30
76323	2.25	115.83	625.5	1.58	51.48	1576.32	3.43	397.14	7.71	0	0	2	12	1	3	32.2	3	21115.35666	25363.27986	4227.21331	2.27	2	15	3.8	17	11
76325	4	144.67	868	2.8	36.17	1609.52	2.14	310	8.57	0	0	1	64	3	1	27.5	2	9358.132077	9344.032032	1557.338672	0.7	2	24	4.2	28	26
76326	1	94	188	0.8	94	897.73	2.5	235	2.5	0	0	1	32	2	1	31.5	3	41290.81872	41783.65898	6963.943164	3.81	2	39	4.4	29	23
76328	1.33	115	276	0.67	86.25	1053.19	3.6	414	4.8	0	0	1	16	1	3	19.2	1	26498.19111	26309.33611	4384.889351	0.67	2	16	4.7	22	8
76335	1.9	83.81	335.24	1.33	44	1468.42	3	251.43	5.71	0	0	1	65	3	4	29.1	2	12192.84662	12328.21818	2054.70303	2.61	2	19	3.8	21	14
76337	1.3	134	348.4	0.65	103.08	1150	4	536	5.2	0	0	2	14	1	6	22.1	1	8058.788155	8302.13533	1383.689222	0.85	2	14	4.2	17	13
76340	2.5	139	695	0.75	55.6	1612.2	6.67	926.67	16.67	0	0	2	16	1	6	23	1	13416.49606	13821.62725	2303.604542	1.53	2	17	4.1	22	13
76342	1.5	92.08	331.5	0.9	61.39	1287.8	4	368.33	6	0	0	2	43	2	1	38.3	3	27720.36113	28985.79401	4830.965668	2.25	2	15	4.1	18	23
76347	4.42	163.16	1370.53	2.65	36.9	1882.5	3.17	516.67	14	0	0	2	32	2	3	41.6	3	26003.81155	27867.79177	4644.631962	1.74	2	14	4	17	15
76348	6.2	192	1785.6	3.1	30.97	1919.05	3	576	18.6	0	0	2	41	2	6	20.8	1	14221.57939	14809.61716	2468.269526	5	2	20	4.2	25	25
76349	2.81	73.85	539.08	1.97	26.3	1538.64	3.71	274.29	10.43	0	0	1	38	2	3	41.7	3	26546.49976	28456.28301	4742.713835	1.19	1	38	4.4	36	12
76351	1.89	112.11	403.58	1.52	59.17	1287.8	2.38	266.25	4.5	0	0	2	43	2	1	35.4	3	27317.35439	29513.74622	4918.957703	0.54	2	12	4.1	15	17
76352	1.3	95.19	333.15	0.65	73.43	1110.87	5.4	514	7	0	0	1	17	1	3	20.4	1	63790.28566	68455.95115	11409.32519	4.9	2	16	4.6	23	15
76354	4.14	117.14	679.43	2.9	28.28	1667.44	2	234.29	8.29	0	0	1	54	2	1	34.2	3	20270.23083	20010.26867	3335.044778	0.65	1	17	4.3	22	17
76356	1.55	83.45	375.52	0.78	53.78	1180.43	5.8	484	9	0	0	2	23	1	3	26.6	2	29340.04912	30240.97984	5040.163307	0.17	2	15	4.6	20	10
76357	5.83	275	1925	2.92	47.14	1800	2.4	660	14	0	0	2	14	1	4	25.8	2	11775.10071	11536.80573	1922.800955	0.94	2	18	4.4	21	29
76363	2	133.89	482	0.6	66.94	1406.82	6	803.33	12	0	0	2	73	3	1	29.1	2	13972.45205	14972.5961	2495.432683	5	2	18	4.4	29	21
76365	1.5	68.06	367.5	0.75	45.37	1175	7.2	490	10.8	0	0	1	55	2	4	26	2	21091.91369	21041.06273	3506.843788	3.57	2	13	4.8	24	17
76366	2.92	183.33	641.67	2.04	62.86	1908.82	1.71	314.29	5	0	0	2	37	2	3	31.6	3	26003.85847	25821.29992	4303.549986	0.65	1	19	3.4	20	7
76367	0.96	96.54	241.35	0.58	100.4	986.05	4.33	418.33	4.17	0	0	1	42	2	3	29.6	2	101070.3631	103594.0562	17265.67603	4.04	2	29	4.3	25	20
76371	1	75.83	273	1.1	75.83	860.42	3.27	248.18	3.27	0	0	1	18	1	3	20.1	1	64733.17565	64613.79842	10768.9664	3.63	2	26	4.8	24	22
76372	3.2	126	604.8	2.56	39.38	1575.61	1.88	236.25	6	0	0	2	42	2	3	25.8	2	58182.33956	60454.149	10075.6915	1.51	1	7	4.1	15	12
76373	1.79	110.83	476.58	1.25	61.86	1176.6	3.43	380	6.14	0	0	1	20	1	3	21.9	1	90245.7175	91249.48719	15208.24787	3.58	2	17	4.7	21	21
76375	2.54	91.25	556.63	1.27	35.9	1569.05	4.8	438	12.2	0	0	2	30	2	3	30.5	3	41724.45214	43844.97563	7307.495938	1.27	2	16	4.2	14	15
76377	1.4	82.4	288.4	0.84	58.86	1160.47	4.17	343.33	5.83	0	0	1	36	2	3	24.7	1	19211.1342	20206.20575	3367.700958	1.77	2	27	4.3	24	14
76381	1.65	196	646.8	0.66	118.79	1397.5	5	980	8.25	0	0	2	21	1	1	25.8	2	27971.68298	28822.3587	4803.726451	0.64	2	22	4	22	27
76383	1.49	65.08	592.25	2.54	43.63	1078.72	3.59	233.53	5.35	0	0	1	23	1	3	40.3	3	99429.77042	100535.6909	16755.94849	2.51	2	44	4.7	32	46
76384	1.87	99.13	426.26	1.31	53.02	1445	3.29	325.71	6.14	0	0	2	50	2	1	25.8	2	19576.24569	19219.47562	3203.245937	0.56	2	22	4	19	23
76385	1.29	111.18	244.59	0.65	85.91	1106.82	3.4	378	4.4	0	0	1	57	2	6	28	2	14497.65926	15147.13317	2524.522196	5	2	88	4.4	49	140
76387	1.09	85.15	306.55	0.65	78.06	987.5	5.5	468.33	6	0	0	2	25	1	1	21.9	1	32250.20237	33230.99656	5538.499427	3.84	2	32	4.8	21	18
76388	1.4	78.4	274.4	0.98	56	1272.5	3.57	280	5	0	0	2	43	2	3	31.1	3	14878.09611	15459.03183	2576.505305	1.2	2	13	4	16	22
76390	2.05	102	418.2	1.44	49.76	1270.21	2.86	291.43	5.86	0	0	1	23	1	1	18.8	1	34020.35838	40965.29193	6827.548656	0.7	2	14	4.7	26	14
76391	2.58	106.67	661.33	1.55	41.29	1511.36	4	426.67	10.33	0	0	2	80	3	3	26.2	2	28890.44725	32442.97427	5407.162378	1.11	1	15	4.4	25	16
76394	1.36	124.64	473.64	0.81	91.84	1166.67	4.67	581.67	6.33	0	0	2	12	1	1	25.7	2	15561.48041	15102.9801	2517.163349	0.76	2	26	4.5	33	15
76395	1.87	66.67	186.67	0.93	35.71	1423.68	3	200	5.6	0	0	1	71	3	4	25.8	2	18655.90175	20230.56918	3371.761531	1.89	1	28	3.8	39	57
76397	1.9	119.05	476.19	1.71	62.5	1280.95	2.33	277.78	4.44	0	0	1	69	3	1	26.5	2	18814.7349	18602.01279	3100.335465	1.08	3	19	4.2	25	18
76398	0.8	96	192	0.4	120	975	5	480	4	0	0	2	15	1	4	29.5	2	19070.30804	18684.37854	3114.063091	0.36	2	14	4	22	18
76400	1.47	94.21	263.79	0.74	63.93	1174.42	3.8	358	5.6	0	0	1	61	3	1	23.5	1	10077.93158	10259.01888	1709.83648	3.84	2	21	4.3	24	14
76401	1.54	98.75	365.38	0.62	64.05	1237.78	6	592.5	9.25	0	0	2	18	1	6	21.2	1	9426.605819	10733.34187	1788.890311	1.59	2	19	4.5	22	8
76402	2.17	155	403	0.65	71.54	1487.8	4	620	8.67	0	0	2	80	3	4	28.3	2	26069.70214	26461.29988	4410.216647	0.42	2	27	4.1	22	23
76403	1.8	164.5	592.2	0.72	91.39	1257.78	5	822.5	9	0	0	2	59	2	3	24.7	1	25019.6103	27549.00521	4591.500868	0.26	2	16	4.5	17	18
76405	1.67	132.78	398.33	0.83	79.67	1379.49	3.6	478	6	0	0	2	50	2	3	30.9	3	93422.47522	102867.16	17144.52667	5	2	20	3.9	16	17
76406	2.88	80.77	605.77	2.02	28	1629.27	3.71	300	10.71	0	0	1	36	2	3	21.2	1	19048.33405	20734.60649	3455.767749	0.95	2	18	4.1	17	14
76408	3.27	154.67	757.87	2.29	47.35	1633.33	2.14	331.43	7	0	0	1	48	2	4	23.4	1	26354.38124	26290.84288	4381.807146	0.33	2	14	4.2	18	14
76409	1.25	76.07	266.25	0.75	60.86	1120	4.67	355	5.83	0	0	2	20	1	1	28.6	2	37288.35625	38422.37095	6403.728491	0.59	2	46	4.5	37	58
76411	1.12	82.35	312.94	0.56	73.68	1150	6.8	560	7.6	0	0	2	63	3	1	31.2	3	19694.01742	20256.47875	3376.079792	1.1	3	21	4.2	23	30
76412	1.4	210.67	442.4	0.42	150.48	1357.89	5	1053.33	7	0	0	2	31	2	4	25.8	2	32828.6198	33144.36584	5524.060973	0.8	2	17	3.8	20	8
76415	4.29	340.59	2486.29	3.01	79.32	2453.33	2.43	827.14	10.43	0	0	1	25	1	6	17.9	1	27104.45896	28738.64551	4789.774251	0.8	2	11	3	16	11
76418	2	59	236	1.4	29.5	1407.32	2.86	168.57	5.71	0	0	1	40	2	4	29.5	2	25060.92572	25771.30702	4295.217836	5	1	33	4.1	20	51
76422	2.04	118.57	675.86	2.04	58.25	1250	2.8	332	5.7	0	0	1	69	3	4	25.8	2	14047.62396	14553.02169	2425.503616	4.28	2	26	4.4	40	33
76423	3.11	78.42	462.68	1.55	25.25	1629.27	3.8	298	11.8	0	0	2	74	3	3	22.1	1	42149.13278	42495.14417	7082.524029	5	1	26	4.1	33	21
76424	2.47	128.24	538.59	0.99	51.9	1450	4.25	545	10.5	0	0	1	60	2	3	27.7	2	122311.1386	124974.0198	20829.0033	4.13	2	25	4.4	25	16
76425	1.96	93.33	438.67	0.78	47.66	1437.21	6	560	11.75	0	0	1	29	1	1	29	2	33552.01309	34755.97632	5792.662721	2.44	2	43	4.3	29	32
76427	1.63	57.67	282.57	0.98	35.31	1160.87	5	288.33	8.17	0	0	1	37	2	6	27.4	2	20256.89695	21643.79363	3607.298939	3.22	2	34	4.6	31	60
76429	2.57	98.26	579.74	2.57	38.31	1344.44	2.3	226	5.9	0	0	1	63	3	1	21.8	1	14875.52155	14892.92924	2482.154873	5	2	18	4.5	19	14
76431	2	197.37	750	1.2	98.68	1241.67	3.17	625	6.33	0	0	1	13	1	1	32.7	3	17383.70233	17002.43304	2833.73884	2.25	2	33	4.8	27	31
76432	0.78	58.13	145.31	0.47	74.4	819.15	5.33	310	4.17	0	0	1	18	1	3	26.8	2	21654.67231	28758.97747	4793.162912	1.47	2	27	4.7	19	12
76433	2.1	112.5	472.5	0.63	53.57	1533.33	6.67	750	14	0	0	1	44	2	3	27.2	2	31153.84767	33378.64518	5563.107529	1.16	2	15	4.2	18	14
76434	2	141.76	482	0.8	70.88	1356.82	4.25	602.5	8.5	0	0	1	50	2	1	29.2	2	12437.94649	12446.96755	2074.494591	5	2	27	4.4	20	24
76435	2.88	282.5	649.75	1.15	98.26	1495.24	2	565	5.75	0	0	2	69	3	4	36.7	3	25866.18257	25919.50269	4319.917114	4.84	2	19	4.2	21	14
76437	2	91.82	404	1	45.91	1282.98	4.4	404	8.8	0	0	1	64	3	1	27.7	2	18814.7349	19345.62675	3224.271126	0.89	2	28	4.7	21	21
76439	2.85	55.19	424.93	3.14	19.35	1355.1	2.45	135.45	7	0	0	1	28	1	1	31.4	3	32322.17473	34438.5698	5739.761634	0.56	2	39	4.9	37	36
76440	3.4	137.5	935	1.7	40.44	1623.26	4	550	13.6	0	0	2	49	2	3	25.5	2	82753.37915	83168.48249	13861.41375	5	2	17	4.3	24	8
76442	6.5	294	1911	3.9	45.23	1793.18	1.67	490	10.83	0	0	2	78	3	3	23.9	1	51836.76364	56280.68279	9380.113798	4.45	2	22	4.4	23	24
76443	1.94	83.03	531.39	1.55	42.81	1431.71	4.13	342.5	8	0	0	1	63	3	3	31.2	3	20871.92991	22395.83896	3732.639826	0.29	2	28	4.1	28	30
76447	2.67	112.78	541.33	1.87	42.29	1536.59	2.57	290	6.86	0	0	2	80	3	3	21.8	1	45775.75566	50060.01996	8343.336659	3.08	2	18	4.1	24	8
76451	1.79	108.95	370.42	0.54	60.88	1320.93	6.33	690	11.33	0	0	2	34	2	3	25.2	2	13377.62628	13587.83273	2264.638789	0.7	2	13	4.3	17	12
76453	2.06	96.11	355.61	0.82	46.76	1487.8	4.5	432.5	9.25	0	0	2	42	2	3	31.8	3	59610.19377	61937.75575	10322.95929	5	2	28	4.1	22	33
76454	1.36	46.67	210	0.82	34.22	1143.48	5.5	256.67	7.5	0	0	1	16	1	6	18	1	18276.60396	17941.36645	2990.227741	5	2	18	4.6	27	12
76455	1.06	162.78	309.28	0.32	154.21	1244.74	6	976.67	6.33	0	0	2	69	3	4	34.1	3	14361.22901	14853.64975	2475.608292	0.75	2	11	3.8	23	11
76458	2.25	92.5	499.5	1.13	41.11	1408.7	4.8	444	10.8	0	0	1	17	1	4	28.5	2	18572.44733	18552.53197	3092.088662	1.07	2	13	4.6	18	14
76459	1.22	102.22	337.33	0.73	83.64	1097.73	4.5	460	5.5	0	0	1	33	2	4	35.8	3	26084.03244	27486.59718	4581.099531	1.29	2	33	4.4	29	19
76461	2.29	139.17	765.42	1.38	60.73	1534.15	4	556.67	9.17	0	0	2	52	2	3	31	3	25387.09974	26595.44473	4432.574122	0.47	2	18	4.1	22	14
76468	1.27	87.69	289.38	0.76	69.09	1127.91	4.33	380	5.5	0	0	1	73	3	3	26	2	18167.40798	17858.73515	2976.455859	4.45	2	14	4.3	18	18
76469	3.18	70	490	2.86	22	1863.89	2.44	171.11	7.78	0	0	1	72	3	1	44.8	3	13023.45115	12876.20613	2146.034355	1.19	2	16	3.6	16	18
76470	3.07	140	1246	2.15	45.62	1609.3	4.14	580	12.71	0	0	2	49	2	3	22.5	1	103352.8493	103917.3487	17319.55811	5	1	12	4.3	19	15
76472	1.14	64.6	368.22	0.68	56.67	1166.67	8.33	538.33	9.5	0	0	2	52	2	6	41.3	3	14212.23221	14493.89472	2415.649121	4.07	1	69	4.2	115	132
76474	1.76	83.79	427.34	1.23	47.65	1332.56	4.14	347.14	7.29	0	0	2	17	1	6	24.5	1	5366.680272	5528.735219	921.4558698	5	2	11	4.3	15	8
76476	2.52	135.71	719.29	1.77	53.77	1577.5	3	407.14	7.57	0	0	2	39	2	3	41.9	3	23323.52219	24508.87213	4084.812021	0.56	2	37	4	24	72
76477	1.21	53.16	244.53	0.61	43.91	1138.64	7.6	404	9.2	0	0	2	73	3	1	36.4	3	14241.69104	14560.9519	2426.825316	2.56	2	14	4.4	25	16
76479	1.69	93.46	411.23	1.18	55.23	1213.04	3.71	347.14	6.29	0	0	1	14	1	3	22.3	1	42444.18462	42404.92703	7067.487838	3.17	2	18	4.6	29	14
76480	1.67	64.78	498.83	1.17	38.7	1385.37	6.57	425.71	11	0	0	2	24	1	3	41.7	3	56226.04975	56489.55646	9414.926076	4.06	2	17	4.1	18	22
76481	1.11	80	312	0.78	71.79	1097.5	5	400	5.57	0	0	2	67	3	6	18.8	1	12998.5685	12979.35528	2163.22588	3.17	2	17	4	27	50
76482	1.25	147	367.5	0.5	117.6	1258.54	5	735	6.25	0	0	2	42	2	4	42.2	3	31782.11179	35445.00847	5907.501412	2.79	2	12	4.1	19	14
76483	1.21	109.58	317.79	0.48	90.69	1010.42	6	657.5	7.25	0	0	1	12	1	1	16.8	1	17696.37642	17308.24939	2884.708231	2.25	2	16	4.8	30	8
76484	1	114.35	263	0.7	114.35	973.81	3.29	375.71	3.29	0	0	1	63	3	4	26.4	2	8080.327441	8364.187716	1394.031286	1.68	2	10	4.2	18	28
76485	1.04	100.43	241.04	0.73	96.25	1136.84	3.29	330	3.43	0	0	2	12	1	1	18.4	1	10813.42476	11643.97872	1940.663119	0.52	2	62	3.8	64	10
76486	1.29	198.57	357.43	1.03	154.44	1135.9	1.75	347.5	2.25	0	0	2	24	1	4	28.3	2	21122.31894	21811.17243	3635.195405	1.11	2	30	3.9	38	44
76487	2.59	136.47	600.47	1.55	52.73	1281.25	2.83	386.67	7.33	0	0	2	23	1	1	19.1	1	34291.94635	35653.18322	5942.197203	1.07	2	15	4.8	20	15
76488	2.61	162.22	762.44	1.31	62.13	1420	3.6	584	9.4	0	0	1	41	2	1	20.2	1	24418.40873	24105.24691	4017.541151	0.73	2	25	4.5	27	38
76489	2.27	141.33	480.53	1.13	62.35	1457.5	3	424	6.8	0	0	1	39	2	4	23.5	1	36665.47275	39059.30557	6509.884261	2.33	2	18	4	16	13
76490	1.54	136.92	273.85	0.62	89	1236.36	3.25	445	5	0	0	2	68	3	3	24.2	1	138843.9572	139762.5739	23293.76232	4.45	2	136	4.4	78	34
76493	0.55	66.55	106.48	0.22	120.63	657.45	7.25	482.5	4	0	0	1	38	2	4	32.1	3	24111.31738	25930.21242	4321.70207	5	2	25	4.7	26	19
76494	1.71	101.25	415.13	1.03	59.27	1142	4	405	6.83	0	0	1	29	1	6	22.5	1	21814.11208	22770.25661	3795.042768	1.06	1	22	5	23	25
76503	2.11	123.21	726.96	1.69	58.47	1372.73	3.5	431.25	7.38	0	0	2	15	1	3	28.4	2	9426.605819	10467.2666	1744.544433	5	2	14	4.4	17	10
76505	1.04	144.62	390.46	0.52	139.26	1015.91	5.2	752	5.4	0	0	1	14	1	4	34.5	3	10239.29474	10428.1402	1738.023366	0.75	2	33	4.4	53	60
76508	3.03	93.33	933.33	3.03	30.8	1590.48	3.3	308	10	1	1	2	55	2	3	32.7	3	59942.41508	69921.35736	11653.55956	1.71	2	23	4.2	29	31
76509	2.56	135	621	1.28	52.83	1476.74	3.6	486	9.2	0	0	1	24	1	6	21.2	1	21205.15785	21871.94384	3645.323974	0.44	2	74	4.3	247	15
76511	4.31	214.62	1201.85	1.29	49.82	1734.88	4.33	930	18.67	0	0	2	52	2	3	33.5	3	25518.92393	26283.21337	4380.535562	1.16	2	17	4.3	16	15
76512	0.95	100.91	211.91	0.29	105.71	902.13	7.33	740	7	0	0	1	13	1	1	20	1	20816.1742	20879.94857	3479.991429	0.9	2	16	4.7	23	10
76513	1	104.09	229	0.4	104.09	997.67	5.5	572.5	5.5	0	0	1	15	1	1	17.5	1	15415.3879	15634.31853	2605.719755	5	2	12	4.3	23	10
76514	1.17	121.11	254.33	0.23	103.81	1027.08	9	1090	10.5	0	0	2	26	1	6	20.4	1	28554.38927	30998.83542	5166.472569	3.81	2	15	4.8	20	11
76515	5.55	250	1525	3.88	45.08	1851.22	1.57	392.86	8.71	0	0	2	72	3	1	28.8	2	18378.97978	18068.6931	3011.44885	0.92	2	27	4.1	26	16
76518	1.44	122.5	281.75	0.58	85.22	1168.18	4	490	5.75	0	0	1	47	2	1	29.8	2	31330.94302	31892.62301	5315.437168	1.03	2	29	4.4	35	16
76519	2.06	145.56	538.56	1.64	70.81	1279.55	2.25	327.5	4.63	0	0	1	17	1	4	21.3	1	13623.7203	13947.91655	2324.652758	0.07	2	18	4.4	27	16
76522	1.96	100.74	533.93	1.18	51.32	1278.72	4.5	453.33	8.83	0	0	2	13	1	1	23.8	1	13849.19617	14018.89606	2336.482677	0	2	13	4.7	18	13
76524	2	147.69	384	0.6	73.85	1280.43	4.33	640	8.67	0	0	1	18	1	1	20.8	1	13880.89174	14633.35919	2438.893198	4.67	2	11	4.6	18	12
76525	2.3	97.39	516.17	1.38	42.26	1300	3.83	373.33	8.83	0	0	2	17	1	6	18.2	1	8780.18123	9253.101806	1542.183634	1.82	2	20	4.7	21	16
76527	2.36	137.14	452.57	1.41	58.18	1381.82	2.33	320	5.5	0	0	1	68	3	3	22.6	1	94768.36901	95142.07163	15857.01194	4.13	2	25	4.4	21	17
76528	2.24	124.71	473.88	0.89	55.79	1517.07	4.25	530	9.5	0	0	2	43	2	6	22.4	1	13741.67508	14309.86963	2384.978272	4.3	2	14	4.1	18	8
76530	2	117.5	470	1.2	58.75	1342.22	3.33	391.67	6.67	0	0	2	80	3	4	30.5	3	21427.42127	22168.97406	3694.829009	1.32	1	13	4.5	17	14
76531	2.84	116	823.6	3.41	40.85	1915.63	2.08	241.67	5.92	0	0	1	80	3	3	25.8	2	26176.85283	29256.80337	4876.133895	1.91	2	34	3.2	22	29
76533	1.46	98.46	187.08	0.73	67.37	1344.74	2.6	256	3.8	1	1	1	67	3	4	21.8	1	17250.32624	18730.26364	3121.710607	2.84	2	37	3.8	41	74
76534	3.2	165.5	1059.2	4.16	51.72	1472.09	1.54	254.62	4.92	0	0	1	52	2	3	33.1	3	14583.77767	14440.09554	2406.68259	1.11	2	22	4.3	23	26
76536	3.35	148.82	848.29	1.68	44.39	1548.89	3.4	506	11.4	0	0	2	37	2	6	29.1	2	14433.37818	14905.61535	2484.269225	5	2	14	4.5	18	19
76537	1.82	74.29	378.86	1.64	40.78	1312.2	3.11	231.11	5.67	0	0	1	15	1	1	38.1	3	18271.814	17871.06614	2978.511024	0.29	2	23	4.1	29	26
76539	1.77	139.09	542.45	0.71	78.46	1227.08	5.5	765	9.75	0	0	2	36	2	3	19.5	1	46735.06162	47913.99307	7985.665512	5	2	20	4.8	16	27
76540	2.53	144.21	692.21	1.52	57.08	1340.43	3.17	456.67	8	0	0	1	69	3	3	33.8	3	86888.44232	87231.07182	14538.51197	3.87	2	22	4.7	19	13
76541	1.86	105.45	432.36	1.12	56.59	1302.22	3.67	386.67	6.83	0	0	1	26	1	1	27.4	2	39140.44747	41614.38164	6935.730273	1.93	2	31	4.5	19	24
76543	1.67	111.67	335	0.83	67	1204.44	3.6	402	6	0	0	1	40	2	3	28.1	2	20967.80665	21491.36576	3581.894293	0.71	2	20	4.5	22	7
76548	1.74	106.52	426.09	0.87	61.25	1390.24	4.6	490	8	0	0	1	62	3	4	33	3	9918.654347	9880.52892	1646.75482	2.77	1	18	4.1	20	34
76549	2.67	150	480	1.6	56.25	1662.16	2	300	5.33	0	0	1	74	3	4	26.6	2	12475.82821	13267.90623	2211.317706	0.85	2	13	3.7	18	14
76550	1.11	121.67	243.33	0.44	109.5	945.83	4.5	547.5	5	0	0	1	70	3	1	25	2	12172.95705	13105.4078	2184.234633	1.91	2	27	4.8	34	45
76551	1.94	115.88	382.41	0.58	59.7	1388.37	5.67	656.67	11	0	0	2	56	2	6	24.6	1	18154.6099	18209.68182	3034.946969	5	2	19	4.3	20	25
76553	2.5	125	625	1.75	50	1321.74	2.86	357.14	7.14	0	0	1	22	1	3	21.3	1	68799.69619	79495.059	13249.1765	0.51	2	21	4.6	19	12
76556	1.44	57.5	264.5	0.86	40	1081.63	5.33	306.67	7.67	0	0	1	45	2	1	29.8	2	15816.48206	15754.30948	2625.718247	1.97	3	32	4.9	24	37
76558	2.43	118.57	403.14	0.97	48.82	1368.89	3.5	415	8.5	0	0	2	64	3	6	23.2	1	15875.84132	16706.04867	2784.341444	3.84	2	13	4.5	20	8
76561	1.15	97.5	224.25	0.81	84.78	928.26	2.86	278.57	3.29	0	0	1	61	3	1	24.3	1	13073.26148	13088.56012	2181.426687	0.47	3	20	4.6	19	29
76565	2.62	153.08	520.46	1.83	58.53	1647.37	1.86	284.29	4.86	0	0	2	80	3	3	30.4	3	43615.875	46236.87826	7706.146377	5	2	16	3.8	22	29
76568	3.58	201.67	867.17	1.79	56.28	1876.32	2.4	484	8.6	0	0	2	64	3	4	50.8	3	17723.47829	17878.65608	2979.776013	4.64	2	26	3.8	23	14
76569	1.33	74.44	268	0.53	55.83	1190.7	6.75	502.5	9	0	0	1	45	2	1	22.4	1	33635.1825	33203.81717	5533.969529	0.8	2	24	4.3	27	14
76571	1.42	81.05	218.84	0.57	57.04	1136.36	4.75	385	6.75	0	0	1	57	2	1	24.3	1	31463.89725	31060.37828	5176.729714	4.84	3	30	4.4	30	10
76573	1.23	200.77	321.23	0.49	163.13	1153.66	3.25	652.5	4	0	0	2	41	2	3	25.8	2	91441.80478	92018.7914	15336.46523	4.04	2	24	4.1	25	16
76574	2.15	109.26	633.7	1.5	50.86	1553.85	3.86	421.43	8.29	0	0	2	38	2	1	35.8	3	23015.09341	24375.85653	4062.642755	0.63	2	18	3.9	19	8
76575	2.13	150	480	1.28	70.31	1404.88	2.5	375	5.33	0	0	2	69	3	3	32.7	3	66723.44227	66172.159	11028.69317	5	2	34	4.1	29	23
76576	4.6	238	1094.8	1.84	51.74	1595.65	2.5	595	11.5	0	0	2	80	3	3	28	2	24635.68081	26116.10966	4352.684944	5	2	19	4.6	26	13
76577	1.32	129.64	479.68	0.79	98.11	1261.54	4.67	605	6.17	0	0	2	23	1	3	26.1	2	32145.74355	33224.68494	5537.447489	1.02	2	10	3.9	18	15
76578	2.38	110.95	554.76	1.43	46.6	1483.72	3.5	388.33	8.33	0	0	1	43	2	1	28.5	2	37929.24316	38430.42183	6405.070305	2.57	2	24	4.3	27	8
76579	3.08	94.8	729.96	2.16	30.78	1784.62	3.57	338.57	11	0	0	2	16	1	1	30.8	3	10813.42476	11643.97872	1940.663119	0.52	3	23	3.9	24	14
76580	1	103.33	217	0.6	103.33	1079.49	3.5	361.67	3.5	0	0	2	71	3	4	36	3	27080.28789	29994.50967	4999.084945	2.39	2	14	3.9	20	32
76581	2.76	123.81	718.1	1.38	44.83	1473.91	4.2	520	11.6	0	0	2	13	1	3	22.9	1	38931.58988	39876.95317	6646.158861	2.58	2	18	4.6	20	13
76583	0.42	136.25	136.25	0.13	327	535.42	8	1090	3.33	0	0	1	15	1	4	17	1	8395.163646	8449.373107	1408.228851	0.56	2	13	4.8	21	12
76584	3.73	149.33	836.27	1.49	40	1618.18	3.75	560	14	0	0	2	49	2	3	23.3	1	25595.1372	25274.94871	4212.491452	5	2	16	4.4	23	14
76586	1.08	148.4	400.68	0.32	137.41	1160	8.33	1236.67	9	0	0	2	45	2	3	28.2	2	27191.90122	29478.96055	4913.160092	0.82	2	20	4	24	36
76587	1.28	117.6	376.32	0.38	91.88	1180.49	8.33	980	10.67	0	0	1	62	3	1	28.8	2	9072.365974	9320.726604	1553.454434	3.79	2	33	4.1	28	91
76588	1.53	68.42	198.42	0.61	44.83	1231.82	4.75	325	7.25	0	0	2	13	1	1	17.8	1	14176.39382	13758.70342	2293.117236	0.56	2	15	4.4	18	9
76589	1.81	87.31	410.35	0.9	48.3	1502.56	5.2	454	9.4	0	0	1	38	2	3	21.2	1	17422.87721	18695.06145	3115.843574	1.11	2	17	3.9	15	17
76590	1.69	85	374	1.02	50.23	1352.38	4.33	368.33	7.33	0	0	2	67	3	4	33.1	3	14469.49936	14402.16238	2400.360396	4.28	2	31	4.2	23	19
76596	1.15	125	287.5	0.58	108.7	1015.56	4	500	4.6	0	0	2	46	2	3	33.3	3	91441.80478	92018.7914	15336.46523	2.2	2	65	4.5	30	133
76597	1.78	102.22	327.11	0.89	57.5	1250	3.6	368	6.4	0	0	2	41	2	3	29.3	2	113405.9089	113062.6098	18843.7683	0.89	2	14	4.6	19	18
76598	1	140.5	281	0.5	140.5	951.11	4	562	4	0	0	1	40	2	1	23.2	1	28509.56814	28143.93792	4690.65632	2.55	1	159	4.5	102	113
76599	2.26	118.26	614.96	1.36	52.31	1517.07	3.83	453.33	8.67	0	0	1	63	3	4	32.6	3	9387.706006	10193.09467	1698.849112	5	1	13	4.1	23	15
76601	1.09	99.09	237.82	0.65	90.83	938.64	3.67	363.33	4	0	0	1	39	2	3	24.8	1	43319.18236	45913.92991	7652.321652	2.58	2	22	4.4	22	20
76602	1.63	90.37	397.63	1.14	55.45	1491.89	3.86	348.57	6.29	0	0	2	40	2	4	51.5	3	25641.2153	25320.45039	4220.075065	0.7	2	19	3.7	20	62
76603	1.67	146	365	1	87.6	1195.35	2.5	365	4.17	0	0	1	12	1	3	19.6	1	23022.75796	23566.0898	3927.681633	0.02	2	31	4.3	25	9
76605	1.95	99.5	388.05	1.17	51.03	1331.82	3.33	331.67	6.5	0	0	1	12	1	1	21.1	1	11492.99547	12471.77975	2078.629958	0.49	2	26	4.4	25	11
76606	1.53	81.18	422.12	1.07	53.08	1431.58	4.86	394.29	7.43	0	0	2	57	2	6	35	3	15152.37871	16392.74331	2732.123884	5	2	26	3.8	27	21
76608	1.85	85.76	523.12	0.92	46.39	1390.7	6.6	566	12.2	0	0	2	38	2	1	27.2	2	24622.34774	24097.89543	4016.315905	5	2	12	4.3	17	16
76609	1.25	130.94	523.75	0.88	104.75	1008.7	4.57	598.57	5.71	0	0	2	21	1	6	19.5	1	18235.90011	20535.41919	3422.569865	0.5	2	14	4.6	20	12
76611	1.36	60.4	205.36	0.41	44.41	1209.09	8.33	503.33	11.33	0	0	1	16	1	1	21.4	1	17893.43236	17500.98338	2916.830563	0.89	2	21	4.4	22	15
76612	2.2	118	519.2	1.54	53.64	1278.72	2.86	337.14	6.29	0	0	1	62	3	1	26.5	2	15599.96604	15527.6458	2587.940967	4.25	1	37	4.7	23	29
76613	1.07	61.67	197.33	0.64	57.81	1046.51	5	308.33	5.33	0	0	1	32	2	6	23.2	1	21488.3158	22603.08279	3767.180464	5	2	63	4.3	29	11
76614	2.57	123.48	728.52	2.05	48.14	1669.23	2.88	355	7.38	0	0	2	41	2	3	43.3	3	91249.40234	91747.79432	15291.29905	5	1	20	3.9	44	33
76617	1.79	110	374	0.72	61.47	1318.18	4.75	522.5	8.5	0	0	1	18	1	4	25.6	2	13251.19413	13645.44868	2274.241447	0.85	2	27	4.4	20	22
76619	1.29	103.87	415.48	0.9	80.5	1207.32	4.43	460	5.71	0	0	2	31	2	3	21.3	1	39326.82405	43435.94531	7239.324219	0.96	2	18	4.1	18	27
76622	1.78	91.11	437.33	1.24	51.25	1350	3.86	351.43	6.86	0	0	1	22	1	4	26.1	2	32950.82127	33378.75623	5563.126039	1.05	2	19	4.2	17	44
76626	2.12	84.62	465.38	1.27	40	1332.61	4.33	366.67	9.17	0	0	2	51	2	3	27.4	2	130319.5313	130773.2339	21795.53898	5	2	18	4.6	16	20
76627	2.42	106.32	489.05	1.45	43.91	1497.56	3.17	336.67	7.67	0	0	2	76	3	3	31.3	3	20864.65336	20988.056	3498.009333	1.04	2	13	4.1	21	13
76629	1.22	51.85	171.11	0.73	42.42	1138.1	4.5	233.33	5.5	0	0	1	25	1	4	35.6	3	30564.70886	31126.67581	5187.779302	3.79	2	24	4.2	27	17
76630	2.65	138.82	624.71	1.32	52.44	1426.67	3.4	472	9	0	0	2	39	2	6	20.9	1	24820.04949	25264.14832	4210.691387	0.71	2	19	4.5	18	12
76631	2.92	155	542.5	2.04	53.14	1395.56	1.71	265.71	5	0	0	2	80	3	3	37.2	3	31920.55487	33134.21704	5522.369507	1.54	2	13	4.5	19	11
76632	1.36	75.45	226.36	0.68	55.33	1175.56	4.4	332	6	0	0	1	49	2	6	18.2	1	13262.99714	13663.20078	2277.200129	4.64	2	21	4.5	28	83
76633	1.29	63.93	230.14	0.77	49.72	1120.45	4.67	298.33	6	0	0	1	48	2	3	24.4	1	20451.49856	20766.61958	3461.103263	5	2	45	4.4	29	19
76634	1.47	86.32	241.68	1.03	58.57	1155.81	2.71	234.29	4	0	0	2	43	2	6	20.5	1	19814.07125	20456.86875	3409.478125	1.25	2	14	4.3	17	8
76636	1	155.71	218	0.3	155.71	933.33	4.67	726.67	4.67	0	0	2	29	1	4	20.7	1	26359.331	26349.91667	4391.652778	0.76	2	14	4.5	19	25
76637	2.67	128.33	616	1.07	48.13	1641.46	4.5	577.5	12	0	0	2	42	2	3	35.7	3	14116.26644	14073.53408	2345.589014	1.82	2	15	4.1	15	23
76639	2.71	122.14	464.14	1.63	45	1417.78	2.33	285	6.33	0	0	1	43	2	4	20.4	1	19466.28732	19419.35562	3236.55927	0.08	2	12	4.5	18	11
76641	2.29	83.33	458.33	0.92	36.36	1507.14	6	500	13.75	0	0	2	42	2	3	45.3	3	24192.76767	24119.53203	4019.922005	0.87	2	20	4.2	21	30
76642	1.92	102.31	255.77	0.58	53.2	1424.39	4.33	443.33	8.33	0	0	2	40	2	6	25.1	2	21980.31858	22889.16682	3814.861137	2.52	2	14	4.1	18	9
76643	1.52	111.6	424.08	0.76	73.42	1426.32	5	558	7.6	0	0	2	41	2	4	35.3	3	24110.52762	23808.91121	3968.151869	3.37	2	17	3.8	23	35
76645	3.67	212.5	935	2.57	57.95	1466.67	1.71	364.29	6.29	0	0	1	52	2	3	24.4	1	114630.8381	123229.2992	20538.21654	4.53	1	31	4.5	31	46
76649	3.36	133.57	627.79	1.34	39.79	1729.27	3.5	467.5	11.75	0	0	1	59	2	4	23.2	1	16555.78013	17030.36212	2838.393687	1.14	2	30	4.1	32	17
76653	1.52	90.4	343.52	0.76	59.47	1273.81	5	452	7.6	0	0	2	66	3	3	27.1	2	45221.76083	45713.54607	7618.924345	5	2	22	4.2	18	16
76656	1.66	77.32	525.76	1.49	46.62	1402.5	4.56	352.22	7.56	0	0	2	23	1	3	39.8	3	76245.35511	78623.20309	13103.86718	2.02	2	29	4	22	18
76657	1.11	68.29	266.31	0.67	61.28	1242.11	5.83	398.33	6.5	0	0	2	49	2	4	35.8	3	29608.59324	29839.35858	4973.22643	5	2	11	3.8	16	14
76662	1.95	98.18	422.18	0.98	50.23	1216	4.4	432	8.6	0	0	1	12	1	1	23	1	18022.89445	17627.60603	2937.934339	0.45	2	12	5	22	13
76665	2.53	146.67	557.33	0.76	57.89	1694.87	5	733.33	12.67	0	0	2	44	2	3	23.3	1	113405.9089	114121.4863	19020.24772	5	2	12	3.9	21	18
76666	1.67	104.81	471.67	1	62.89	1257.78	4.5	471.67	7.5	0	0	2	65	3	6	26	2	17155.86403	17190.89906	2865.149843	0.67	2	18	4.5	27	31
76668	2.18	154.71	572.41	0.87	71.08	1612.82	4.25	657.5	9.25	0	0	2	45	2	3	21.1	1	92357.35115	92820.62945	15470.10491	5	2	19	3.9	23	16
76669	1.05	94	197.4	0.42	89.52	944.9	5	470	5.25	0	0	1	63	3	1	22.8	1	7037.582072	7279.634949	1213.272492	1.68	2	16	4.9	25	14
76670	2	98.24	334	1	49.12	1272.34	3.4	334	6.8	0	0	1	49	2	3	27.1	2	128072.1636	128881.5021	21480.25035	2.61	2	21	4.7	25	51
76671	2.06	155	573.5	0.62	75.41	1577.5	6	930	12.33	0	0	2	40	2	4	25.3	2	25462.93301	25144.39837	4190.733061	3.96	2	14	4	18	17
76672	1.93	119.33	346.07	0.58	61.72	1527.5	5	596.67	9.67	0	0	2	45	2	4	28.6	2	35321.25108	36029.76684	6004.96114	0.51	2	13	4	18	13
76673	1.95	142.38	583.76	1.76	72.93	1353.66	2.33	332.22	4.56	0	0	1	80	3	3	27.3	2	33888.03313	34636.2106	5772.701767	5	2	31	4.1	24	54
[truncated: 15,527 more rows]
